# Supplementary material for: SuperFi-Cas9 exhibits remarkable fidelity but severely reduced activity yet works effectively with ABE8e
Source: Nat Commun. 2022 Nov 11;13:6858. doi: 10.1038/s41467-022-34527-8 (PMC9652449; doi:10.1038/s41467-022-34527-8)
Supplement: Supplementary file 6 — Supplementary Data file 2 [file 41467_2022_34527_MOESM6_ESM.xlsx]

## Sheet: Fig1a-EGFP disr.-ON
Same data as in Supplementary Figure 1b
EGFP target site	Prep name	dSpCas9			WT SpCas9			SuperFi			SpCas9-HF1			HypaSpCas9
3	1582	7.11	7.08	6.58	56.84	57.94	62.21	47.77	47.26	51.98	47.67	47.38	53.24	55.73	59.63	63.71
4	1584	9.32	7.14	7.88	54.11	50.91	55.25	43.63	50.68	55.83	51.93	51.14	56.01	48.74	55.6	59.08
5	1585	6.88	6.43	7.89	68.83	66.37	71.02	57.5	61.57	66.45	62.42	66.25	59.85	62.53	67.45	71.59
6	1586	6.57	6.36	6.48	57.64	56.76	56.81	8.16	7.58	8.5	39.1	40.47	43.93	34.62	39.19	43.44
9	1589	6.57	5.54	6.46	60.05	61.31	59.17	48.66	47.84	30.49	48.06	47.44	50.88	60.82	52.23	54.3
11	1591	9.65	8.02	9.14	53.65	54.11	53.36	8.69	9	10.3	34.94	37.24	41.91	16.1	18.39	18.52
13	1593	12.05	11.22	11.75	45.08	44.16	39.63	12.8	12.78	14.04	47.06	46.05	45.63	36.78	36.86	43.23
14	13012	10.72	11.62	11.9	75.12	73.78	70.47	12.76	13.6	14.54	72.62	71.85	67.1	55.7	59.52	61.97
17	1633	7.34	6.62	6.56	57.62	61.28	62.56	11.71	12.02	14.34	49.14	49.26	57.82	59.54	63.76	52.27
24	1557	5.91	5.64	6.5	51.36	51.51	54.32	6.2	6.55	5.27	38.74	42.7	44.17	34.35	33.41	21.35
25	8623	7.73	8.81	7.71	73.28	74.59	74.35	13.01	10.18	11.58	47.32	61.02	60.6	62.31	65.26	72.86
30	8628	8.99	8.08	8.5	56.58	61.79	66.47	14.4	15.58	18.29	49.24	53.36	56.76	51.6	55.61	62.5
33	8631	6.52	6.88	7.78	64.01	64.93	62.68	44.62	50.63	55.06	47.18	50.09	51.93	53.74	56.89	61.76
36	8634	5.76	4.89	5.08	42.73	44.49	46.8	6.29	6.28	6.92	10.47	11.41	12.59	17.49	17.55	19.76
37	8635	7.4	6.24	7.22	43.06	46.67	45.26	33.54	39.92	39.35	42.01	44.24	47.93	49.5	54.28	61.09
38	8636	7.82	6.92	7.06	58.02	65.88	65.1	31.08	34.85	37.42	38.24	39.11	41.52	37.59	42.76	48.43
39	8637	7.34	6.05	7.6	54.98	55.88	54.83	8.86	8.88	10.66	50.53	53.5	52.67	47.67	49.36	49.38
42	8640	6.93	6.71	7.54	56.01	56.49	53.91	11.91	12.81	14.87	50.87	51.01	53.54	37.36	41.39	47.43
43	8641	8.67	8.15	9.05	66.58	66.89	67.62	47.97	54.23	58.42	57.14	60.94	66.91	55.56	60.6	68.49
44	8642	4.99	5.45	6.23	32.19	33.32	33.53	8.79	9.22	11.11	24.61	29.13	33.47	26.6	28.27	31.79
45	8643	6.35	5.95	6.13	56.29	56.64	53.37	27.31	29.56	25.72	46.19	53.62	56.21	52.23	61.26	58.89
47	8645	7.35	6.05	6	61.03	62.18	60.42	21.05	25.97	26.87	49.57	49.74	48.6	48.8	53.42	58.12
48	8646	5.92	5.52	6.53	48.77	49.84	50.55	16.07	17.03	17.9	32.4	36.46	40.5	43.17	46.49	46.75
50	8648	6.23	6.89	6.57	51.2	50.44	53.92	6.44	6.98	7.36	16.5	15.45	15.11	34.9	36.72	41.3
Raw data is available in Source Data

## Sheet: Fig1c-EGFP disr.-OFF
Same data as in Supplementary Figure 2a
EGFP target site	Type of mismatch	Prep name	dSpCas9			WT SpCas9			SuperFi			SpCas9-HF1			HypaSpCas9
1	ON	8323	1.28	1.1	2.03	69.3	73.31	70.44	64.64	73.94	73.58	80.91	81.45	76.11	72.94	79.66	75.94
	G19C	8325				76.6	80.02	72.21	1.6	1.68	2.95	4.62	5.25	4.74	68.78	69.83	70.39
	G19T	8335				75.28	78	72.15	2.34	1.76	1.53	20.97	21.44	17.05	69.25	75.72	73.24
	G19A	8336				58.97	67.66	69.08	1.82	2.8	2.96	51.82	64.66	69.93	71.21	81.18	64.85
	C15G	8344				65.51	67.31	69.13	1.61	1.82	1.94	67.97	56.33	69.28	55.63	62.53	62.87
	C15T	8345				61.59	64.05	69.38	31.77	45.02	47.65	79.58	81.36	77.46	67.55	73.62	67.42
	C15A	8346				78.25	77.58	71.09	1.15	1.77	1.43	2.51	5.03	3.59	20.59	27.57	28.12
3	ON	1582	1.33	1.19	1.07	59.54	69.56	77.62	67.08	63.51	58.68	61.43	58.34	71.88	72.06	70.85	69.48
	T18G	8380				59.01	69.95	68.87	1.6	1.69	1.62	34.61	42.15	30.37	32.98	58.27	60.49
	T18C	8381				55.53	66.92	61.89	1.88	2.38	1.4	43.31	60.47	62.67	64.21	61.23	62.74
	T18A	8382				54.3	64.48	75.39	1.75	1.88	2.1	45.61	64.27	69.28	62.14	60.33	55.8
	G16C	8383				48.9	64.89	71.69	2.14	2.32	1.36	26.92	39.92	28.61	24.78	36.64	35.57
	G16T	8384				48.42	66.5	69.63	2.5	2.53	2.38	34.82	44.26	57.86	41.18	50.56	43.48
	G16A	8385				47.71	58.14	58.57	2.19	2.09	1.67	47.19	62.13	66.59	58.25	63.65	57.36
4	ON	1584	0.86	1.52	2.25	60.45	63.73	65.34	50.22	60.93	45.09	55.57	65	72.77	49.26	54.86	48.42
	A18G	8389				55.95	68.15	66.2	2.72	2.25	2.23	44.7	44.48	44.97	41.96	44.32	49.06
	A18C	8390				67.11	66.1	66.39	1.36	1.87	1.67	47.4	55	54.9	23.15	27.76	14.53
	A18T	8391				39.4	64.77	67.04	0.94	1.22	1.34	52.58	66.35	57.72	28.17	30.6	31.46
	C16G	8392				46.52	51.87	52.85	0.92	1.28	1.68	46.85	42.39	28.77	7.39	13.43	15.06
	C16T	8393				62.87	60.94	52.74	1.57	2.42	2.16	56.94	60.53	55.03	32.69	44.88	39.58
	C16A	8394				49.28	59.12	51.49	1.48	1.65	1.82	2.31	1.98	1.6	3.01	2.59	2.42
5	ON	1585	1.73	1.84	1.36	63.45	71.71	78.35	75.84	76.5	67.84	66.63	71.27	77.49	75.74	78.77	73.74
	T19G	8398				63.35	69.68	76.48	3.23	3.89	1.98	45.34	54.47	68.94	77.23	73.2	69.68
	T19C	8399				62.1	63.97	72.58	32.42	29.27	19.75	64.99	70.79	78.08	81.22	79.21	75.53
	T19A	8430				62.24	69.85	75.94	3.77	3.72	2.2	10.75	15.17	22.52	74.18	75.78	68.83
	C15G	8470				63.06	69.06	77.74	3.32	3.5	2.1	9.03	10.93	14.45	2.24	3	3.25
	C15T	8480				65.42	73.85	79.16	62.3	61.32	49.71	62.74	71.93	74.17	74.66	72.88	68.86
	C15A	8490				61.63	68.33	74.35	8.71	4.26	3.07	3.34	5.17	6.13	4.86	4.74	3.08
9	ON	1589	2.05	1.87	2.42	77.3	76.97	72.68	42.04	53.26	61.79	72.35	70.68	66.06	65.9	70.13	76.59
	A18G	8527				74.89	71.56	70.36	1.9	2.4	3.07	11.84	11.1	8.67	38.98	47.67	40.25
	A18C	8528				68.65	68.77	67.28	2.54	2.83	2.93	11.27	11.81	9.7	43.79	47.06	49.95
	A18T	8529				65.52	64.83	66.93	1.55	1.94	1.63	43.34	45.83	32.42	37.88	50.54	56.53
	T16G	8530				72.45	70.46	64.81	1.64	1.35	1.24	1.24	1.92	1.43	1.95	1.54	1.56
	T16C	8531				66.58	66.85	63.38	1.55	1.42	1.87	5.06	5.47	4.37	4.57	6.18	6.46
	T16A	8532				75.26	71.42	70.47	1.19	1.72	2.15	2.15	2.4	1.97	1.46	1.59	1.64
43	ON	8641	2.43	2.33	1.76	72.44	72.7	78.09	79.63	70.5	71.92	77.08	79.61	81.89	78.35	79.63	78.18
	A18G	8676				70.18	72.09	68.66	2.06	2.29	2.12	77.86	81.32	83.26	81.94	82.74	82.61
	A18C	8677				82.35	82.84	83.16	1.4	2.33	0.96	80.07	81.65	83.2	79.87	81.55	79.56
	A18T	8678				78.13	79.53	83.62	2.79	2.99	2.45	74.25	74.43	75.08	66.97	72.18	68.48
	G16C	8679				83.01	85.28	85.9	1.44	1.59	1.14	76.55	78.34	68.41	63.88	61.19	64.41
	G16T	8680				77.45	81.3	71.25	1.61	1.82	1.08	76.69	72.59	71.44	57.66	67.01	70.29
	G16A	8681				73.05	69.45	64.11	3.59	3.29	3.75	67.58	73	72.49	67.49	71.3	70.6
EGFP target site	Type of mismatch	Prep name	dSpCas9			WT SpCas9			SuperFi			SpCas9-HF1			HypaSpCas9
1	ON	8323	6.98	7.06	9.17	72.01	73.53	70.17	56.13	64.78	68.58	86.58	87.55	83.17	75.21	81.06	83.52
	C17T	8326				82.78	79.83	76.69	7.3	6.71	6.4	63.25	62.84	61.36	63.41	68.92	69.86
	C17A	8337				78.9	77.78	72.37	14.19	24.85	25.24	47.55	49.35	24.69	34.73	47.14	54.47
	C17G	8338				79.03	79.37	73.94	6.85	6.67	6.99	41.2	42.48	39.73	45.67	52.93	57.57
3	ON	1582	9.92	10.4	8.67	72.44	71.1	64.91	42.28	53.3	60.32	79.38	76.97	70.29	55.2	63.49	69.97
	G14C	8386				44.29	42.97	39.6	6.54	6.94	6.76	6.34	6.98	6.69	7.23	8.6	7.19
	G14T	8387				51.91	50.51	37.72	7.82	8.31	6.48	33.19	32.8	26.38	20.91	24.1	28.85
	G14A	8388				69.45	65.23	56.19	8.26	8.36	6.68	55	56.45	48.1	29.61	37.47	42.46
4	ON	1584	8.46	8.36	6.38	66.67	64.5	58.88	48.67	53.12	58.69	75.88	73	70.56	52.14	57.67	65.04
	C14G	8395				49.47	48.28	42.86	8.86	12.27	16.62	65.62	59.19	52.82	22.01	29.14	36.26
	C14T	8396				64.25	64.35	55.25	8.02	10.44	7.85	66.44	64.89	65.21	40.08	40.38	43.05
	C14A	8397				37.13	34.6	37.49	5.44	6.34	7.54	25.55	26.11	25.86	8.96	9.28	11.06
5	ON	1585	4.78	4.83	5.61	67.54	70.03	67.47	66.97	67.82	69.56	81.69	80.33	81.54	80.11	80.01	78.11
	G17C	8440				73.35	75.5	74.84	10.07	9.27	9.92	9.21	9.02	9.19	11.28	11.52	12.19
	G17T	8450				79.95	78.36	75.59	27.62	30.57	28.35	74.81	70	72.52	28.85	28.64	26.68
	G17A	8460				78.29	75.99	74.01	9.22	9.7	8.85	26.1	25.8	25.68	9.27	9.25	7.85
9	ON	1589	8.13	8.96	7.54	78.85	77.99	75.51	62.25	65.35	62.14	81.41	78.68	78.62	77.03	75.53	76.5
	C14G	8533				65.45	62.03	58.78	6.63	8.03	8.66	23.16	22.33	24.22	23.83	20.67	23.63
	C14T	8534				65.3	67.86	62.6	6.09	7.75	7.49	21.71	16.5	15.81	12.3	15.51	18.37
	C14A	8535				70.98	69.38	66.08	6.26	7.11	7.9	17.93	12.88	9.62	10.83	11.8	12.91
43	ON	8641	13.48	13.15	12.64	77.68	76.42	71	68.03	70.66	72.1	83.93	83.49	79.68	78.13	79.18	80.26
	C14G	8682				74.21	75.68	70.3	8.56	7.73	7.27	77.59	78.83	73.97	71.52	69.43	70.97
	C14T	8683				76.31	75.69	74.51	18.93	18.47	19.03	79.28	79.08	75.55	69.81	71.74	72.19
	C14A	8684				71.06	71.4	69.1	7.12	8.47	8	64.05	64.82	62.29	28.84	30.98	31.82
2	ON	1581	4.83	5.31	4.82	72.76	71.75	67.7	16.42	19.15	19.01	77.04	76.7	74.85	64.31	69.95	71.72
	A19G	8371				76.16	76.63	74.23	3.59	4.97	5.76	19.43	14.8	11.1	67.56	71.35	74.05
	A19C	8372				64.03	68.1	64.22	4.35	4.97	5.17	12.87	6.53	4.76	9.49	10.29	15
	A19T	8373				74.38	74.7	74.45	3.67	6.81	6.4	16.56	15.16	9.68	32.39	37.08	39.61
	C17G	8374				71.36	73.07	71.2	4.81	8.03	6.31	12.6	9.64	8.45	5.64	12.16	13.15
	C17T	8375				78.33	76.93	73.98	4.78	5.82	6.29	17.07	13.16	9.5	8.8	12.76	19.53
	C17A	8376				73.22	76.35	74.81	5.24	8.84	11.45	25.22	20.78	12.61	10.32	14.09	19.15
	G15C	8377				71.66	71.27	66.67	5.59	5.32	5.72	11.71	9.93	5.01	4.4	4.44	6.1
	G15T	8378				65.34	65.72	61.32	3.91	4	4.73	5.23	5.8	4.55	4.23	4.62	5.5
	G15A	8379				66.67	67.47	67.67	4.79	4.62	6.34	11.73	9.96	6.53	10.61	8.34	8.86
Raw data is available in Source Data

## Sheet: Fig2a-b-EGFP disr. 21G, trunc
Same data as in Supplementary Figure 5a, b (truncated data are not shown in Fig. 2a, b)
EGFP target site	Type of sgRNA	Prep name	dSpCas9			WT SpCas9			SuperFi			evoSpCas9
3	21G	1582	4.5	6.7	7.52	60.96	56.68	55.41	37.28	44.55	47.56	36.2	45.62	50.56
3	21G	1622	6.74	6.43	3.8	44.79	56.25	55.85	24.34	23.88	19.46	3.4	3.69	1.91
3	19nt	8123	2.51	3.11	4.57	49.92	48.28	51.83	2.37	3.8	3.45	1.51	2.27	2.43
3	17nt	8124	7.65	6.99	4.18	57.32	65.33	64.62	3.03	2.32	1.52	3.9	4.51	2.41
4	20G	1584	6.51	9.36	11.43	68.99	67.05	61.5	39.11	43.78	41.87	28.92	37.83	41.77
4	21G	1623	4.77	4.23	3.25	50.27	51	53.92	39.81	37.45	39.8	7.01	6.73	5.39
4	19nt	8206	7.66	8.42	9.35	65.57	64.88	61.25	4.31	5.53	5.9	4.15	4.36	4.92
4	17nt	8400	6.94	4.57	3.22	48.11	51.6	51.93	3.53	3.32	2.55	6.14	5.74	3.42
5	20G	1585	9.06		13.19	76.92	77.11		64.53	65.96	67.67	25.71	29	33.77
5	21G	1624	10.52	9.73	9.68	63.11	70.05	73.29	41.93	40.32	41	5.06	4.4	2.98
5	17nt	8228	5.51	11.32	14.67	75.77	73.54	66.08	1.88	8.66	13.83	1.98	3.03	3.89
43	20G	8641	13.24	10.59	5.22	64.98	71.1	74.45	66.85	65.35	61.7	69.97	69.15	70.21
43	21G	8664	3.4	5.31	6.72	68.98	69.43	68.21	57.49	65.14	64.97	41.04	48.05	53.28
32	20G	8630	16.29	13.79	6.78	56.66	60.49	59.93	51.44	50.42	48.66	76.31	73.19	73.55
32	21G	8650	4.24	13.74	17.08	67.46	63.18	64.64	28.79	38.65	40.61	22.72	23.99	27.03
9	20G	1589	6.18	5.89	3.8	58.42	61.43	60.32	37.02	37.75	37.79	59.02	58.93	54.98
9	21G	1626	1.69	4.57	8.42	69.39	69.12	63.47	32.34	38.7	38.95	13.64	15.19	14.88
16	20G	13021	7.98	4.28	2.92	58.1	65.84	69.66	14.75	15.5	10.64	57.81	55.89	51.59
16	21G	1609	1.34	2.29	3	53.39	55.74	55.9	14.64	13.95	13.94	5.09	6.71	7
31	20G	8629	5.99	4.96	4.05	68.02	68.91	72.5	42.28	41.15	39.31	43.89	38.85	37.81
31	21G	8649	3.3	4.42	4.86	68.82	66.8	70.65	52.66	59.5	56.98	6.11	7.31	6.62
Raw data is available in Source Data

## Sheet: Fig2e-new mutants ON
Same data as in Supplementary Figure 6
EGFP target site	Prep name	dSpCas9			WT SpCas9			SuperFi			SuperFi (D1010Y)			SuperFi (D1013Y)			SuperFi (D1016Y)			SuperFi (D1018V)			SuperFi (D1019R)			SuperFi (D1027Q)			SuperFi (D1031K)
1	8323		8.025	8.893	42.023	41.542	41.724	49.867	47.44	43.34	39.826	42.532	38.29	58.0129	53.255	56.4249	40.023	39.562	40.581	44.287	43.79	45.985	37.655	34.729	38.964	37.199	38.212	40.979	40.812	38.375	39.155
2	1581	7.943	7.521	7.899	39.553	41.035	47.53	21.59	20.598	20.976	10.776	10.089	10.697	21.5204	17.3604	16.6809	21.519	20.088	23.145	15.216	16.705	19.356	23.065	23.834	28.334	24.094	23.657	27.793	39.536	36.69	45.504
3	1582	8.561	8.832	8.93	50.781	46.86	50.736	34.642	32.238	32.454	11.695	11.554	17.532	9.303	17.074	16.52	12.493	16.037	16.184	14.404	14.77	14.278	13.443	14.636	14.94	14.854	11.613	13.147	14.097	14.383	15.32
4	1584	7.343	7.634	7.954	34.796	26.938	23.415	23.293	16.719	17.368	20.61	23.661	24.696	16.525	16.12	15.669	20.767	18.62	19.775	22.798	18.764	19.372	20.357	18.259	16.18	17.91	15.1	16.362	23.427	20.26	17.752
5	1585	5.409	5.783	7.171	47.571	43.911	43.608	31.64	31.66	34.693	29.183	22.313	22.705	36.21	29.224	28.871	38.865	31.275	29.803	38.898	33.695	37.109	31.315	26.791	30.166	27.273	25.277	22.343	18.84	12.289	13.07
6	1586	5.066	4.117	4.54	16.754	15.335	16.78	4.509	4.129	3.523	5.315	4.995	4.925	5.411	4.354	4.45	4.686	4.592	3.894	4.902	4.22	5.664	5.154	4.931	5.363	5.426	5.086	5.25	4.89	5.349	5.222
7	1587	7.169	7.351	7.003	31.853	27.469	28.444	6.836	6.783	8.004	8.335	8.236	8.079	6.73	6.605	8.319	7.112	8.018	7.87	6.996	7.44	7.843	7.811	6.973	8.249	8.129	7.482	8.609	10.045	10.58	10.369
8	1588	7.283	6.923	7.506	35.48	30.756	31.388	7.285	7.829	8.195	8.037	8.198	8.414	8.816	8.146	8.484	8.491	7.783	8.198	7.549	7.585	7.558	6.893	7.747	8.451	8.527	7.849	8.651	14.958	14.863	14.181
9	1589	7.012	6.186	7.202	36.056	30.001	31.693	28.966	25.885	26.439	18.573	17.414	18.25	26.524	27.185	30.178	24.676	21.852	24.59	27.356	21.906	22.35	27.685	23.185	22.122	27.749	23.743	23.992	29.866	25.716	25.331
10	1590	8.031	8.242	6.956	25.058	28.1	34.738	6.955	7.678	7.16	6.823	7.807	7.943	6.611	7.238	7.032	6.661	6.793	6.456	7.667	7.296	6.343	8.409	7.663	7.252	8.113	7.194	8.074	7.669	8.429	7.322
11	1591	5.143	6.62	5.399	18.143	19.79	22.616	5.151	5.458	5.527	5.325	6.037	6.851	5.949	5.9	6.579	5.5	5.523	7.513	6.418	7.141	7.829	5.482	6.594	6.691	6.407	5.312	6.391	6.377	7.154	6.141
12	1592	6.513	7.476	7.946	33.318	30.694	27.338	7.124	6.667	7.338	6.451	7.201	7.759	7.983	7.273	8.525	6.905	8.023	7.69	7.049	7.817	9.145	6.788	6.906	7.817	6.74	7.984	7.934	8.804	9.352	10.3
13	1593	8.12	8.076	7.889	20.052	22.044	20.096	7.506	8.495	9.689	8.203	9.046	8.416	9.171	9.073	9.778	8.669	10.802	8.875	7.336	8.302	8.47	8.23	7.936	8.014	7.725	7.535	7.633	13.295	13.031	13.988
15	13020	10.345	8.678	9.334	29.692	33.157	26.984	10.136	10.042	9.865	8.315	8.11	8.063		11.8091	6.26387	11.118	12.28	10.744	8.52	9.029	9.152	10.348	11.074	10.746	9.357	10.489	9.962	24.59	23.075	23.472
16	13021	8.137	8.427	8.452	45.939	45.474	45.883	21.474	19.782	21.377	11.302	11.125	10.39	23.8226	17.7755	14.9219	21.844	17.586	16.607	20.765	18.9	20.658	18.905	17.153	18.487	16.436	17.252	17.291	25.993	26.704	27.558
17	1633	9.23	9.018	10.373	37.052	35.373	34.877	9.889	10.47	10.681	8.295	8.683	9.338	14.201	14.116	13.751	12.019	10.809	12.112	8.821	9.035	8.99	12.483	11.321	14.204	12.516	12.213	13.606	29.634	29.916	35.162
18	1634	7.824	7.916	7.535	26.856	27.947	29.598	7.122	7.836	7.621	7.976	8.172	8.721	6.39377	6.27431	6.06493	6.915	7.725	8.898	9.179	9.735	7.684	8.368	9.502	8.521	8.259	8.536	9.355	11.893	10.996	10.993
19	1635	7.376	7.16	8.732	32.507	34.886	23.761	6.914	7.902	8.433	5.768	6.174	6.02	7.023	6.125	7.324	7.265	6.424	7.456	7.164	6.617	7.732	7.244	7.614	8.155	7.8	7.53	7.838	7.274	8.477	9.862
20	1636	7.393	7.705	7.936	31.34	29.242	25.468	6.607	6.905	7.311	6.987	6.878	8.185	8.42095	6.83498	5.88339	9.504	8.314	8.836	8.087	8.262	8.402	8.744	8.016	9.735	7.903	8.866	8.708	20.892	20.03	19.842
21	1637	6.693	7.571	8.027	36.033	35.272	35.56	6.79	5.971	6.57	7.112	7.582	6.848	6.816	6.727	6.422	7.19	7.134	6.609	6.444	6.794	7.159	6.679	7.013	6.504	5.96	5.781	6.213	13.214	13.059	12.414
22	1638	8.147	8.004	8.836	46.804	43.211	40.496	25.495	23.645	23.478	9.489	8.506	9.386	19.9386	23.1681	29.0158	19.104	18.035	19.368	16.459	14.958	14.506	26.904	23.393	22.883	28.21	26.967	24.125	46.172	40.74	38.708
23	1639	9.355	8.784	8.223	49.49	49.649	52.644	26.511	23.838	26.088	12.109	12.114	10.563	13.4169	16.9415	26.2521	17.614	18.045	19.394	23.563	25.929	28.824	19.458	20.359	22.479	19.889	19.833	19.584	29.248	28.566	28.488
24	1557	6.481	5.632	5.474	25.648	23.517	34.012	6.834	7.641	5.833	4.149	4.26	4.397	4.649	4.553	4.801	5.452	5.243	4.619	5.111	5.718	4.771	5.164	6.248	4.946	5.342	4.783	4.903	8.674	9.036	10.281
25	8623	7.779	8.746	7.759	35.048	34.187	35.373	6.76	7.706	8.103	8.096	8.329	8.162	12.665	11.344	11.659	10.16	9.244	9.216	9.569	9.422	10.079	9.928	9.386	9.679	9.708	9.051	8.808	16.578	15.211	15.789
27	8625	6.268	6.152	6.884	27.062	28.261	32.593	6.027	6.325	6.785	7.094	6.771	5.942	7.358	7.165	7.352	7.309	7.188	7.651	6.08	6.238	7.915	7.694	7.096	7.473	7.227	6.682	7.025	13.571	13.172	13.913
28	8626	10.468	9.338	10.127	30.188	30.678	32.277	41.439	46.163	47.473	21.023	20.619	20.827	41.7383	37.96	21.3616	43.434	41.245	41.872	46.009	47.593	48.086	44.779	44.593	46.312	43.766	43.611	44.605	46.345	48.284	52.164
29	8627	9.47	9.821	9.04	42.027	40.409	42.574	55.615	56.449	54.473	37.227	35.847	37.744	54.8151	48.7845	46.1822	49.348	47.69	47.284	54.326	48.677	48.472	52.281	45.875	43.688	52.38	48.246	45.899	51.476	44.814	44.931
30	8628	7.277	7.83	7.089	33.908	30.977	27.954	8.593	8.72	8.954	6.924	7.313	7.533	13.486	12.76	14.377	10.629	11.082	10.576	10.851	10.649	11.691	9.727	9.355	9.325	8.565	9.456	10.647	13.076	14.786	15.667
31	8629	9.054	9.083	10.98	56.698	56.346	47.902	51.6	51.525	43.089	22.967	22.517	22.935	32.4856	37.3431	36.9109	38.984	39.078	40.471	46.647	44.844	43.034	50.158	41.953	39.581	49.09	47.106	42.802	52.747	51.467	45.285
32	8630	9.8	9.058	9.358	40.707	40.631	41.663	51.98	50.998	53.531	37.921	41.335	44.626	40.3238	37.483	45.8412	40.039	41.664	45.499	45.959	47.433	50.077	39.556	38.03	41.148	41.816	38.001	38.236	39.756	41.106	36.124
34	8632	7.93	8.386	8.489	45.456	46.683	48.688	20.077	17.541	16.662	10.609	9.972	8.888	15.9819	18.3687	17.2786	16.333	16.984	17.407	13.158		13.553	20.435	19.503	19.165	17.451	16.724	16.007	36.976	29.334	27.584
35	8633	6.64	6.389	5.901		24.946	30.118	6.614	6.639	6.501	6.135	7.216	6.805	5.451	6.459	6.923	5.724	5.78	6.517	5.799	5.883	5.724	6.368	7.042	6.368	7.157	7.421	6.904	6.788	6.792	6.361
38	8636	7.668	7.519	7.815	31.303	31.373	33.205	16.622	16.851	18.111	10.221	9.289	9.665	24.357	26.054	27.065	17.844	17.355	18.879	16.816	15.588	18.071	17.829	16.607	16.619	19.849	18.677	19.565	28.937	29.133	25.938
39	8637	7.875	7.646	8.085	30.023	29.581	27.111	7.278	7.655	8.434	7.568	7.511	7.457	6.92	7.844	8.227	6.639	7.804	7.038	6.988	6.196	6.907	7.625	7.933	7.36	7.731	7.612	9.249	12.006	15.248	14.341
40	8638	7.585	9.026	9.245	35.031	34.406	36.317	10.218	11.192	11.124	9.779	10.4	10.522	9.86234	10.0347	10.5064	9.53	9.312	9.748	9.328	8.94	9.125	8.639	9.54	10.617	9.277	9.748	10.529	18.701	20.254	19.148
42	8640	9.824	8.56	9.339	23.506	24.626	28.322	9.004	9.295	10.673	8.406	7.506	6.927	10.21	10.26	11.12	9.392	9.55	9.688	7.615	8.567	7.712	10.063	10.461	11.594	10.024	10.785	10.084	26.459	23.828	24.133
43	8641	5.893	5.846	6.708	33.465	30.849	26.189	29.912	23.755	22.421	17.837	22.515	24.229	22.262	24.517	29.808	24.815	25.119	28.208	36.575	35.55	32.892	33.834	32.373	30.798	35.878	32.897	30.135	37.874	31.913	30.096
46	8644	8.87	9.853	11.66	39.976	34.426	34.856	14.891	15.818	16.078	9.445	9.108	11.44	18.6698	15.6066	19.1412	19.711	19.022	17.564	12.189	13.171	12.422	19.431	18.426	17.735	20.774	16.562	17.702	34.277	35.047	33.868
47	8645	8.921	7.76	8.855	28.966	29.282	32.686	12.081	12.5	12.371	7.854	8.252	9.235	21.253	20.619	23.621	13.965	14.889	15.697	12.201	10.974	11.079	16.158	15.2	14.849	16.303	14.15	13.339	28.401	24.411	23.025
49	8647	9.424	9.368	8.007	35.117	29.758	20.327	13.17	11.859	11.396	9.83	10.032	10.591	15.5519	13.1898	9.42447	12.529	11.083	12.264	10.022	11.11	10.687	12.149	13.241	13.075	13.409	10.789	14.578	29.952	26.431	22.91

## Sheet: Fig2f-SuperFi (D1031K) OFF
On target sites where there was previous information about a SpCas9 variant is not cleaving the given on-taget site, mismatched positions were not tested
dead ctrl substracted values												average values				Normalized values: On-target: nomralized to WT, Off-target: off-target/on-target
EGFP target site	Construct	WT			SuperFi			SuperFi (D1031K)				WT	SuperFi	SuperFi (D1031K)		WT	SuperFi	SuperFi (D1031K)
43	8641	67.765	66.356	61.223	57.644	57.178	49.146	58.48	59.798	53.387		65.1147	54.656	57.2217		1	0.839381	0.878783
	43MM1	68.355	67.781	64.812	0	0	6.667	40.574	42.149	38.656		66.9827	2.22233	40.4597		1.02869	0.0406604	0.707069
	43MM2	65.165	68.431	67.679	0	0	0	17.962	33.227	34.353		67.0917	0	28.514		1.03036	0	0.498308
	43MM3	45.152	59.507	66.713	11.633	3.031	1.282	22.082	35.743	36.976		57.124	5.31533	31.6003		0.877283	0.0972507	0.552244
1	8323	68.92	62.477	67.09	58.964	59.729	56.586	57.774	60.486	59.786		66.1623	58.4263	59.3487		1	0.883075	0.897016
	1MM1	69.528	69.336	67.811	0	0	3.949	7.138	9.03	15.021		68.8917	1.31633	10.3963		1.05801	0.024084	0.181685
	1MM2	66.047	66.98	61.185	0	0	4.551	18.166	16.566	17.954		64.7373	1.517	17.562		0.994205	0.0277554	0.306912
	1MM3	61.637	65.308	62.883	8.932	6.449	5.364	41.503	41.099	38.974		63.276	6.915	40.5253		0.971763	0.126519	0.708217
5	1585	70.933	71.212	69.884	59.323	61.406	55.797	61.271	62.425	59.633		70.6763	58.842	61.1097		1	0.832556	0.864641
	5MM1	70.424	70.112	66.366	0	0	0	18.867	19.645	21.023		68.9673	0	19.845		1.05917	0	0.346809
	5MM2	63.471	61.325	63.559	4.565	6.435	8.348	38.859	37.891	28.96		62.785	6.44933	35.2367		0.964222	0.117999	0.615792
	5MM3	63.964	65.73	58.118	21.676	23.473	20.914	40.839	39.578	42.915		62.604	22.021	41.1107		0.961442	0.402902	0.718446
4	1584	47.89	41.656	44.389	36.62	33.139	37.765	30.402	28.732	34.953		44.645	35.8413	31.3623		1	0.802807	0.702483
	4MM1	28.284	37.773	41.067	0	0	0	9.857	8.563	13.472		35.708	0	10.6307		0.548386	0	0.18578
	4MM2	35.799	34.531	33.545	0	0	0	1.293	0.932	2.264		34.625	0	1.49633		0.531754	0	0.0261498
	4MM3	31.915	28.9	29.214	0	0	0	8.18	7.524	7.899		30.0097	0	7.86767		0.460874	0	0.137495
3	1582	49.876	54.159	55.435	37.491	40.79	40.226	39.639	42.934	43.353		53.1567	39.5023	41.9753		1	0.74313	0.789653
	3MM1	54.552	54.783	54.507	0	0	0	4.358	6.918	6.81		54.614	0	6.02867		0.838736	0	0.105356
	3MM2	52.916	51.351	44.073	0	0	4.059	4.533	4.951	5.463		49.4467	1.353	4.98233		0.759378	0.0247548	0.0870707
	3MM3	45.606	43.335	48.921	0	0		0	0.268	1.274		45.954	0	0.514		0.70574	0	0.00898261
9	1589	54.125	55.43	56.859	41.169	43.01	40.916	48.234	48.455	47.772		55.4713	41.6983	48.1537		1	0.75171	0.868082
	9MM1	54.644	54.669	54.427	0	0	0	0.165	1.344	2.67		54.58	0	1.393		0.838214	0	0.0243439
	9MM2	50.857	52.163	54.234	0	0	0	0	0	0		52.418	0	0		0.805011	0	0
	9MM3	49.4	49.774	51.696	0	0	0	0	0	0		50.29	0	0		0.77233	0	0
16	13021	53.311	52.885	55.73	7.271	7.966	8.953	28.818	30.719	28.63		53.9753	8.06333	29.389		1	0.149389	0.544489
	16MM1	51.544	49.091	45.925	0	0	0.569	0	0	0.948		48.8533	0.189667	0.316		0.750266	0.00347019	0.00552238
	16MM2	51.899	45.746	42.665	0	0	0	0	0	0		46.77	0	0		0.718271	0	0
	16MM3	55.514	56.062	55.996	0	0	0	1.551	0	0		55.8573	0	0.517		0.85783	0	0.00903504
2	1581	45.623	57.745	58.08	11.753	11.561	9.557	35.368	34.114	32.242		53.816	10.957	33.908		1	0.203601	0.630073
	2MM1	54.092	53.387		0	0	0	0	0	0.813		53.7395	0	0.271		0.825306	0	0.00473597
	2MM2	50.721	50.417	50.59	0	0	1.522	0	0	2.492		50.576	0.507333	0.830667		0.776722	0.0092823	0.0145166
	2MM3	43.852	46.672	41.702	0	0	0	0	0	0		44.0753	0	0		0.676888	0	0
15	13020	48.367	46.93	50.338	2.32	2.766	1.384	19.961	30.906	33.09		48.545	2.15667	27.9857		1	0.0444261	0.576489
	15MM1	46.276	52.399	53.685				0.333	0	0		50.7867		0.111		0.779957		0.00193982
	15MM2	42.914	44.18	43.171				0	0	0		43.4217		0		0.666849		0
	15MM3	39.97	39.665	42.42				0	0	0.269		40.685		0.0896667		0.624821		0.00156701
10	1590	44.5	49.545	45.935	0	0	2.315	0	0	1.782		46.66	0.771667	0.594		1	0.0165381	0.0127304
	10MM1
	10MM2
	10MM3
24	1557	45.934	47.283	46.556	0	0	0	7.586	5.192	6.597		46.591	0	6.45833		1	0	0.138618
	24MM1	33.303	37.122	47.03				0.501	0	0		39.1517		0.167		0.601273		0.00291847
	24MM2	32.227	35.168	37.072				0	0	0		34.8223		0		0.534785		0
	24MM3	21.35	20.055	24.872				0	0	0		22.0923		0		0.339284		0
12	1592	51.006	49.872	45.002	0	0	0	6.878	6.843	6.977		48.6267	0	6.89933		1	0	0.141884
	12MM1
	12MM2
	12MM3
8	1588	48.489	47.017	41.648	0	0	0	5.783	6.762	5.742		45.718	0	6.09567		1	0	0.133332
	8MM1	25.271	22.159	20.365				0	0	0		22.5983		0		0.347054		0
	8MM2	29.664	23.699	30.959				0	0	0		28.1073		0		0.431659		0
	8MM3	13.774	13.274	13.325				0	0	0		13.4577		0		0.206676		0
7	1587	23.171	22.812	17.465	0	0	0	0	0.08	0.912		21.1493	0	0.330667		1	0	0.0156349
	7MM1	22.761	21.711	21.052				0	0	0		21.8413		0		0.335429		0
	7MM2	22.677	22.167	15.297				0	0	0		20.047		0		0.307872		0
	7MM3	20.521	17.386	16.073				0	0	0		17.9933		0		0.276333		0
6	1586	39.486	38.282	38.451	0	0	0	0	0	0		38.7397	0	0		1	0	0
	6MM1
	6MM2
	6MM3
11	1591	41.997	44.45	43.077	0	0	0	0	0	0		43.1747	0	0		1	0	0
	11MM1
	11MM2
	11MM3
34	8632	49.88	47.385	48.202	1.439	1.423	3.857	28.154	26.6	25.217		48.489	2.23967	26.657		1	0.0461892	0.549754
	34MM1	38.077	37.32	32.825	0	0	0	0	0	0		36.074	0	0		0.554007	0	0
	34MM2	40.044	41.78	39.355	0	0	0	0	0	0		40.393	0	0		0.620336	0	0
	34MM3	32.756	33.272	33.262	0	0	0	0	0	0		33.0967	0	0		0.508283	0	0
35	8633	44.578	43.927	44.118	0	0	0	0	0	0		44.2077	0	0		1	0	0
	35MM1
	35MM2
	35MM3

## Sheet: Fig3a-BEAR-ON
Same data as in Supplementary Figure 7a
	CBE			HeF-CBE			SuperFi-CBE			ABE7			Hypa-ABE7			SuperFi-ABE7			ABE8e			HeF-ABE8e			SuperFi-ABE8e
Target 1	17.657	19.355	20.603	25.649	21.508	39.659	10.704	10.79	12.237	49.431	48.234	47.592	48.05	46.745	44.356	10.38	8.531	11.104	47.444	46.66	54.988	48.985	47.614	46.531	57.996	35.25	53.499
Target 2	26.073	21.52	18.797	26.215	20.801	15.973	8.529	7.714	6.784	28.74	28.479	33.211	32.373	34.164	36.136	6.582	6.201	5.231	51.375	51.163	43.681	34.08	46.332	43.106	43.516	56.162	58.481
Target 3	4.422	7.778	11.165	1.708	2.391	3.468	0.531	0.838	1.516	38.057	38.421	38.948	28.918	36.661	38.929	2.862	3.679	6.589	45.933	60.706	40.771	29.697	43.612	54.264	71.098	37.504	38.656
Target 4	24.315	18.793	11.041	12.204	8.744	5.89	2.077	1.508	1.098	53.72	60.228	53.471	60.061	59.576	44.268	15.402	11.604	8.338	83.712	79.414	49.432	53.518	64.906	70.459	57.789	72.162	65.839
Target 5	34.127	41.397	55.53	29.307	38.196	50.682	10.334	13.541	19.791	45.1	54.317	51.203	48.638	56.644	63.481	11.6	17.911	26.783	51.571	62.882	66.554	48.416	60.518	69.981	70.867	54.137	56.724
Target 6	55.907	43.055	37.024	43.856	40.193	31.841	16.661	15.341	11.023	60.341	65.552	69.492	76.07	72.764	67.206	35.181	28.803	21.553	72.725	67.599	69.746	62.463	67.363	70.225	57.13	63.19	70.632
Target 7	18.176	21.212	21.035	6.667	12.643	12.733	2.063	3.114	3.383	39.245	40.415	44.672	46.712	37.473	38.164	5.161	5.063	4.527	58.051	70.858	58.754	46.577	61.897	66.41	62.218	48.931	60.08
Target 8	40.168	28.409	23.053	19.845	15.126	10.223	2.959	1.898	1.747	34.881	35.136	40.142	25.096	23.533	20.96	2.368	1.969	1.827	46.916	47.394	31.583	38.224	41.32	40.317	42.361	45.888	45.78
Target 9	14.255	25.745	28.316	8.186	11.317	15.296	1.128	2.216	2.998	39.237	36.604	40.303	23.614	35.649	37.68	1.715	3.219	4.228	36.944	52.35	26.647	38.135	33.688	29.824	55.827	23.553	27.709
Target 10	33.486	26.751	17.702	23.381	18.566	14.592	18.638	13.8	8.541	45.612	50.812	46.638	50.075	55.375	44.619	22.458	19.387	11.793	60.11	48.679	43.147	56.594	57.503	38.211	38.952	44.226	53.016
Target 11	22.205	28.369	36.729	11.668	17.704	20.687	2.525	3.711	4.927	51.069	54.282	49.355	35.807	47.742	48.699	3.949	6.189	8.701	66.312	73.906	44.899	67.774	60.201	51.035	75.665	42.985	40.331
Target 12	39.461	32.052	27.118	22.316	15.401	13.416	2.949	2.501	1.892	41.023	47.5	46.606	43.955	44.795	34.943	4.925	4.465	2.938	69.562	61.672	28.506	65.043	54.789	41.795	49.063	32.728	30.713
Target 13	15.842	25.097	28.45	14.165	13.343	14.178	1.824	2.47	3.157	38.16	46.242	53.214	46.921	44.35	50.945	4.688	8.722	10.897	33.299	38.975	57.171	43.178	35.275	24.125	43.505	48.235	58.586
Target 14	31.193	28.597	21.336	19.46	18.773	11.458	6.613	5.857	4.55	53.738	49.307	58.487	62.425	62.332	55.118	15.676	18.518	13.838	65.697	69.509	61.359	65.779	56.004	43.335	57.808	69.252	68.206
Target 15	10.167	18.401	22.695	6.812	14.962	16.154	3.651	6.025	8.993	36.857	41.574	38.407	31.652	44.291	53.222	5.848	12.426	14.857	28.38	41.068	47.153	35.508	29.283	23.229	49.239	37.036	54.758
Target 16	26.827	26.205	17.97	17.016	13.442	8.573	1.948	2.447	1.394	51.337	50.208	49.694	57.994	56.625	42.783	6.336	6.094	3.671	70.368	61.638	36.954	49.204	51.083	46.403	42.546	39.165	47.361
Target 17	20.272	30.519	40.86	15.648	25.272	33.818	2.726	5.231	7.244	48.692	55.579	49.865	45.706	45.798	47.038	5.446	7.677	10.964	45.098	55.251	46.6	35.436	39.735	41.948	62.072	38.62	47.393
Target 18	14.803	14.907	8.526	8.221	8.48	5.293	2.703	2.35	1.532	36.818	38.505	37.415	44.349	46.728	41.562	5.997	6.21	4.282	51.517	46.863	32.883	10.703	13.966	17.432	32.565	28.674	28.72
Target 19	18.108	30.802	36.246	12.135	21.089	25.85	2.301	3.487	5.422	52.255	54.295	58.371	38.235	48.524	52.321	2.824	4.772	5.89	40.944	59.892	41.04	26.481	34.567	49.836	63.676	43.205	45.136
Target 20	12.666	8.942	5.602	8.363	6.536	3.553	3.919	2.235	1.873	51.425	52.784	46.829	51.275	49.881	41.542	10.972	9.667	6.593	63.91	60.468	44.356	28.785	35.376	51.365	42.489	51.275	51.2

## Sheet: Fig3c - BEAR-OFF
Same data as in Supplementary Figure 9a
		Target 1
		ABE8e			HeF-ABE8e			SuperFi-ABE8e
Mismatched sgRNA spacer sequence	GCAGACAAGTGCATAGACTG	60.066	65.947	68.084	53.19	59.831	63.618	55.735	62.754	63.658
	ACAGACAAGTGCATAGACTG	76.315	76.345	77.763	58.97	58.474	59.751	30.258	30.138	24.564
	GTAGACAAGTGCATAGACTG	84.009	80.391	74.148	69.483	60.675	56.833	33.082	33.298	27.653
	GCGGACAAGTGCATAGACTG	78.186	75.809	66.419	71.488	68.603	63.343	52.265	49.055	47.92
	GCAAACAAGTGCATAGACTG	79.418	77.391	79.643	48.49	54.315	50.898	6.626	8.747	10.39
	GCAGGCAAGTGCATAGACTG	54.637	60.979	62.532	57.729	64.159	67.539	47.852	57.399	63.207
	GCAGATAAGTGCATAGACTG	74.233	79.56	81.112	57.887	63.453	64.92	43.353	41.587	42.096
	GCAGACGAGTGCATAGACTG	51.789	50.597	48.883	65.032	59.276	53.921	74.928	65.728	60.377
	GCAGACAGGTGCATAGACTG	80.465	74.527	69.514	69.243	64.664	57.908	68.61	61.515	54.009
	GCAGACAAATGCATAGACTG	82.595	82.255	77.967	59.789	59.641	59.833	33.322	39.632	40.893
	ATAGACAAGTGCATAGACTG	77.831	81.617	84.468	34.492	39.681	45.098	17.879	22.959	26.983
	GTGGACAAGTGCATAGACTG	75.34	81.793	85.548	62.276	71.096	73.384	17.178	22.193	24.685
	GCGAACAAGTGCATAGACTG	65.083	64.203	64.392	46.085	44.865	42.125	6.864	5.924	4.714
	GCAGGTAAGTGCATAGACTG	66.292	62.268	56.451	63.346	58.384	50.736	3.176	2.633	2.378
	GCAGACGGGTGCATAGACTG	60.542	56.448	51.381	67.22	63.686	55.61	38.379	39.538	39.924
	ATGGACAAGTGCATAGACTG	60.122	61.623	62.169	43.692	50.463	53.079	16.683	20.287	20.592
	GTGAACAAGTGCATAGACTG	38.477	44.219	47.558	13.715	16.293	17.494	4.883	6.293	7.383
	GCGAGCAAGTGCATAGACTG	50.59	57.017	56.278	42.867	39.491	39.897	4.633	4.214	3.975
	GCAGATGGGTGCATAGACTG	82.092	78.499	70.086	47.697	41.582	36.77	6.009	5.001	4.279
	GCAGACAAAAACATAGACTG	62.771	62.81	56.455	1.879	1.495	1.266	0.051	0.031	0.048
		Target 6
		ABE8e			HeF-ABE8e			SuperFi-ABE8e
Mismatched sgRNA spacer sequence	GCAGACAAGTAACTTCACCT	55.334	63.125	67.376	56.424	62.692	67.32	60.819	70.646	77.941
	ACAGACAAGTAACTTCACCT	64.718	70.483	75.536	65.67	67.606	68.367	34.164	32.51	31.623
	GTAGACAAGTAACTTCACCT	66.736	64.154	62.714	67.277	66.65	61.483	51.942	44.993	41.188
	GCGGACAAGTAACTTCACCT	79.744	76.887	71.629	72.254	71.947	65.107	54.896	52.918	42.881
	GCAAACAAGTAACTTCACCT	77.944	76.071	69.72	49.233	48.69	51.054	10.037	9.52	9.556
	GCAGGCAAGTAACTTCACCT	59.772	61.179	60.039	66.568	68.15	68.229	59.233	62.255	65.207
	GCAGATAAGTAACTTCACCT	68.76	68.527	69.627	59.247	61.138	63.595	48.58	53.398	57.97
	GCAGACGAGTAACTTCACCT	43.398	46.864	47.798	56.8	54.255	53.895	68.579	67.986	64.2
	GCAGACAGGTAACTTCACCT	65.322	64.877	60.8	66.524	66.292	63.939	71.37	73.148	66.789
	GCAGACAAATAACTTCACCT	72.532	73.878	69.253	63.238	64.587	55.728	32.835	30.953	33.563
	ATAGACAAGTAACTTCACCT	74.453	77.216	75.282	38.628	43.905	41.309	22.747	26.259	24.672
	GTGGACAAGTAACTTCACCT	75.159	77.74	75.585	64.697	67.525	68.286	16.601	17.121	16.797
	GCGAACAAGTAACTTCACCT	62.258	66.798	66.502	34.821	38.724	39.759	2.983	3.028	2.821
	GCAGGTAAGTAACTTCACCT	58.602	58.173	52.734	58.039	60.321	52.065	2.619	2.976	2.089
	GCAGACGGGTAACTTCACCT	54.983	56.164	50.31	63.455	62.685	54.843	48.255	49.565	41.789

## Sheet: Fig4b-Nickase
	dead SpCas9			WT-D10A			WT-H840A			SuperFi-D10A			SuperFi-H840A			HeF-D10A			HeF-H840A
pair1	5.267	5.233	3.972	58.211	57.387	51.336	43.747	42.383	38.207	49.25	48.288	46.488	8.304	6.519	6.401	13.375	11.164	10.859	6.905	7.412	5.597
pair2	5.591	6.926	7.285	47.326	51.458	53.361	28.506	36.275	39.001	28.587	31.383	32.551	4.13	4.617	5.336	4.636	4.633	3.876	4.706	4.782	4.787
pair3	4.053	5.044	4.308	54.398	55.439	54.922	28.138	30.662	30.597	28.407	32.828	32.548	4.381	4.862	5.128	5.451	6.988	6.842	4.496	5.569	5.437
pair4	6.847	8.36	8.218	17.393	21.419	22.086	5.737	8.582	8.52	9.674	7.948	12.597	6.236	5.753	7.783	7.219	8.563	12.083	6.38	6.969	9.285
pair5	9.921	7.258	9.047	45.171	39.703	42.801	28.981	29.161	29.085	32.376	29.603	23.458	5.663	7.207	7.665	9.517	9.867	11.497	6.505	7.489	12.385
pair6	4.528	4.651	4.052	9.466	5.402	6.044	6.723	7.979	5.647	8.651	5.722	6.469	11.068	4.991	5.786	6.122	7.261	4.719	5.969	6.24	5.909
pair7	4.003	5.927	6.073	36.658	42.438	44.885	14.223	17.49	20.611	22.039	25.268	30.658	3.766	5.209	7.342	3.8	7.339	6.441	4.525	5.429	5.017
pair8	7.806	5.871	7.106	25.261	28.413	26.023	8.424	8.249	7.567	6.985	7.947	7.7	4.258	5.581	6.318	4.499	5.068	8.917	3.973	4.71	9.857
pair9	5.74	4.644	4.374	26.157	27.834	25.354	9.824	6.591	8.955	12.31	7.241	8.974	6.903	8.794	4.412	6.481	6.467	5.948	6.292	6.304	5.628
pair10	5.526	5.768	10.06	26.716	24.584	25.241	6.628	5.634	6.834	16.729	21.554	19.41	3.902	5.853	5.356	4.343	4.76	4.515	4.569	4.632	2.979

## Sheet: Supp. Fig1e
	WT SpCas9			SuperFi			SpCas9-HF1			HypaSpCas9			evoSpCas9			B-HypaR-SpCas9
137 ng SpCas9 variant	58.06	64.57	63.78	55.69	56.45	59.48	66.56	70.1	71.12	62.95	63.7	62.55	60.9	57.18	64.54	46.94	51.19	53.17
45.5 ng SpCas9 variant	53.94	60.76	57.44	46.41	47.07	44.73	56.84	62.09	63.66	61.35	62.23	59.78	50.11	58.42	59.56	42.43	44	43.98
15.2 ng SpCas9 variant	42.91	50.99	51	33.86	34.05	33.99	47	49.96	50.05	48.7	48.86	46.78	38.16	45.31	42.49	26.87	28.99	29.92
5.1 ng SpCas9 variant	28.07	28.35	30.21	15.24	17.6	16.87	27.52	27.56	29.32	25.03	25.79	26.47	23.18	24.55	25.09	14.69	13.6	18.7
1.7 ng SpCas9 variant	10.69	13.08	11.52	8.21	9	9.57	16.23	18.89	16.91	17	17.52	18.04	8.58	8.95	9.03	5.54	6.7	6.3
Raw data is available in Source Data

## Sheet: Supp. Fig8a-BEAR CBE
	WT BE4max			evoAPOBEC-BE4max			SuperFi BE4max			SuperFi-evoAPOBEC-BE4max			WT BE3			SuperFi-BE3
Target 1	35.909	43.072	38.622	37.595	47.238	45.065	22.518	25.828	30.209	12.945	18.709	21.086	34.981	45.911	51.783	16.932	23.837	24.56
Target 2	33.747	38.376	35.83	24.629	26.78	26.794	9.022	8.048	6.157	4.72	5.384	3.27	43.234	36.75	27.965	13.215	9.8	8.252
Target 3	7.82	5.996	5.798	10.613	7.287	5.802	1.239	1.269	1.14	0.707	0.926	0.875	7.934	9.393	9.121	1.172	1.31	1.444
Target 4	10.641	12.184	14.211	8.184	8.319	9.13	1.059	1.103	1.044	0.965	0.868	0.851	10.396	13.535	15.025	1.326	1.191	1.31
Target 5	44.981	48.016	39.657	54.172	45.629	37.606	16.282	12.757	8.133	10.502	9.963	7.235	64.141	57.575	47.27	19.93	13.239	9.181
Target 6	47.181	39.852	30.055	35.132	31.839	33.001	5.072	6.729	7.916	3.547	4.452	4.589	33.335	43.863	47.284	9.73	10.57	10.704
Target 7	7.801	12.159	16.559	8.428	11.558	14.644	1.015	1.247	1.226	0.863	0.753	0.782	13.827	14.85	9.155	1.361	1.444	0.866
Target 8	32.622	26.997	18.347	30.881	28.989	23.312	1.447	1.152	1.183	1.194	1.006	0.916	40.255	34.851	31.919	1.466	1.236	1.221
Target 9	16.629	18.221	19.135	19.03	23.604	24.907	1.026	1.375	1.621	1.689	2.606	2.283	22.436	32.994	38.109	1.755	2.387	2.582
Target 10	32.267	30.071	31.013	20.512	24.379	22.063	9.796	8.953	9.298	4.118	3.668	2.513	34.421	34.278	24.846	14.377	11.203	8.121
Target 11	36.422	26.113	25.886	30.153	25.164	20.25	1.924	1.752	1.67	1.343	1.278	1.403	18.083	20.409	20.519	1.024	0.954	0.912
Target 12	27.052	26.008	32.348	22.094	25.884	28.441	0.655	0.533	0.627	0.574	0.709	0.613	29.945	39.222	37.922	0.838	0.715	0.755
Target 13	23.637	20.36	24.837	22.234	18.332	22.355	2.929	2.251	1.998	2.09	1.687	1.608	38.449	28.272	22.383	3.173	2.113	1.989
Target 14	18.337	17.139	11.856	11.956	14.014	12.503	1.874	1.921	2.069	1.379	1.322	1.32	13.238	17.346	18.576	1.491	1.77	1.463

[truncated: 2 more sheets: Supp. Fig10c-PEAR, Supp. Fig10f-nickase]
