# Supplementary material for: SuperFi-Cas9 exhibits remarkable fidelity but severely reduced activity yet works effectively with ABE8e
Source: Nat Commun. 2022 Nov 11;13:6858. doi: 10.1038/s41467-022-34527-8 (PMC9652449; doi:10.1038/s41467-022-34527-8)
Supplement: Supplementary file 7 — Supplementary Data file 3 [file 41467_2022_34527_MOESM7_ESM.xlsx]

## Sheet: Fig1b-NGS ON
Same data as in Supplementary Figure 1c
Target site	WT			SuperFi			HF1			Hypa			untreated
GT-28	0.1623	0.1489	0.1757	0.0042	0.0032	0.0026	0.1085	0.1769	0.139	0.1018	0.0924	0.1016	0.0004	0.0016	0.0004
GT-40	0.3701	0.3462	0.3364	0.0091	0.0082	0.0099	0.3312	0.39	0.4127	0.2797	0.3212	0.335	0	0	0
GT-32	0.2477	0.3264	0.4199	0.0958	0.1705	0.1987	0.2273	0.3388	0.409	0.2381	0.2613	0.2692	0	0	0
GT-15	0.4394	0.4975	0.5328	0.0354	0.0561	0.0787	0.2842	0.3585	0.4062	0.3552	0.3916	0.387		0	0
GT-20	0.3714	0.3717	0.3465	0.0805	0.1241	0.1409	0.2851	0.3811	0.4036	0.2832	0.3141	0.3546		0	0
GT-23		0.4407	0.3448	0.0152	0.0113	0.0084	0.3927	0.3738	0.3287	0.3226	0.3457	0.3572	0.0003	0.0052	0.0006
GT-14		0.246	0.2262	0.1724	0.1401	0.0961	0.3544	0.3274	0.2876	0.3994	0.3902	0.3075		0	0.0014
GT-31	0.2803	0.3602	0.4075	0.0184	0.0172	0.0196	0.283	0.3497	0.3957	0.2597	0.2587	0.2644
GT-1	0.3514	0.3395	0.3581	0.0051	0.003	0.0033		0.3502	0.3763	0.2708	0.2877	0.2412	0.0007	0.0006	0.0011
GT-45	0.2797	0.3405	0.4807	0.0032	0.0031	0.0042	0.0045	0.0032	0.0037	0.0193	0.0142	0.0081	0	0	0.0004
GT-43	0.3209	0.2976	0.3431	0	0	0	0.0413	0.0488	0.0446	0.1575	0.1719	0.1492	0	0	0
GT-49	0.5995	0.5869	0.5728		0.0107	0.0063	0.3725	0.3584	0.4775	0.2167	0.1798	0.188	0	0	0.0004
GT-44	0.6202	0.6532	0.7233	0.0497	0.0568	0.0713	0.265	0.2426	0.2798	0.4771	0.4421	0.5424	0	0	0.0004
GT-13		0.5893	0.6162	0.0427	0.0573		0.3393	0.3201	0.3194	0.4792	0.4692			0	0
GT-37	0.3228	0.3407	0.3231	0.083	0.1305	0.1274	0.3043	0.3593	0.4006	0.2942	0.3611	0.3815		0.0005	0
GT-19	0.1997	0.2347	0.2747	0.024	0.0308	0.0228	0.1419	0.1183	0.1274	0.186	0.1658	0.2264		0	0
GT-46	0.6661	0.6062	0.5525	0.0003	0.0003	0.0008	0.0086	0.0075	0.0063	0.4035	0.3775	0.3679	0	0	0.0004
GT-17	0.5026	0.6239	0.6038	0.0091	0.0117	0.0164	0.4447	0.5093	0.5691	0.495	0.5481	0.57	0.0003	0.0004	0.0005
GT-4	0.3204	0.354	0.3226	0.0003	0.0002	0.0003	0.1478	0.1832	0.1631	0.0972	0.1044	0.1086	0	0.0003	0
GT-2	0.392	0.4151	0.4685	0.0025	0.0019	0.0024	0.2853	0.2897	0.3379	0.3039	0.3164	0.3728	0	0	0
GT-3	0.6121	0.5979	0.5544	0.0001	0.0001	0.0002	0.0008	0.0002		0.0386	0.0467	0.074	0	0	0
VEGFA2	0.7045	0.6545	0.7205	0.3987	0.3072	0.2587	0.7652	0.7315	0.7408	0.7284	0.763	0.6817	0.0065	0.0063
VEGFA3	0.5383	0.5209	0.4725	0.0437	0.0378	0.0498	0.4328	0.4819	0.5746	0.48	0.493	0.3623	0.0084	0.0303	0.0004
FANCF1	0.1843	0.1225	0.1435	0.0905	0.0975	0.1579	0.1304	0.1306	0.1485	0.147	0.127	0.0907
Heks4	0.2516	0.2147	0.137	0.0498	0.0655	0.054	0.2031	0.2104	0.2324	0.1266	0.1847	0.1853	0.0005	0.0005	0.0006
EMX1	0.4038	0.4205	0.4471	0.017	0.0068	0.0067	0.3665	0.4081	0.4377	0.5661	0.5716	0.5974	0.0003	0.0012	0.0026

## Sheet: Fig1d-Cas9-off
Same data as in Supplementary Figure 2b (on-target data presented in Figure 1b and Supplementary Figure 1c as well)
Genomic target site		Target sequence	Indels with SpCas9 variant
			WT			HF1			Hypa			SuperFi			untreated
VEGFA site 2	On-target	GACCCCCTCCACCCCGCCTC	0.7045	0.6545	0.7205	0.7652	0.7315	0.7408	0.7284	0.763	0.6817	0.3987	0.3072	0.2587	0.0065	0.0063
	Off-target 1	GACCCCCCCCACCCCGCCCC	0.2153	0.2468	0.2571	0.2642	0.3003	0.3422	0.2401	0.2373	0.2506	0.0517	0.0356	0.0245	0.0303	0.0002	0.0021
	Off-target 2	GGGCCCCTCCACCCCGCCTC	0.3091	0.2688	0.3155	0.0031	0.0022	0.0026	0.0656	0.0638	0.0382	0.001	0.0003	0.0006	0.0006	0.0002	0.0015
	Off-target 6	CTACCCCTCCACCCCGCCTC	0.1653	0.1211	0.1613	0.0054	0.0074	0.0079	0.0589	0.083	0.0484	0.0003	0.0001	0.0004	0.0013	0.0002	0.0001
	Off-target 17	ACACCCCCCCACCCCGCCTC	0.4321	0.4013	0.4654	0.3701	0.4214	0.406	0.5238	0.5334	0.3222	0.0024	0.0021	0.0045	0.0196	0.0139
	Off-target 19	ATTCCCCCCCACCCCGCCTC	0.4549	0.4306	0.4206	0.3043	0.4433	0.428	0.5412	0.5074	0.4859	0.0059	0.0037	0.0009	0.0003	0.0009
HEK293 site 4	On-target	GGCACTGCGGCTGGAGGTGG	0.2516	0.2147	0.137	0.2031	0.2104	0.2324	0.1266	0.1847	0.1853	0.0498	0.0655	0.054	0.0005	0.0005	0.0006
	Off-target 1	TGCACTGCGGCCGGAGGAGG	0.1011	0.08	0.0602	0.0201	0.0208	0.025	0.0242	0.0239	0.0205	0.0217	0.0215	0.0164	0.0229	0.0327	0.0324
	Off-target 2	GGCTCTGCGGCTGGAGGGGG	0.0909	0.09	0.0955	0.0108	0.0013	0.0108	0.0005	0.0024	0.0008	0.0035	0.0094	0.0128	0.0063	0.0037	0.0007
	Off-target 3	GGCACGACGGCTGGAGGTGG	0.5468	0.5067	0.4085	0.0008	0.0015	0.0019	0.0029	0.0027	0.0016	0.001	0.0012	0.0016	0.0015	0.001	0.0016
	Off-target 4	GGCATCACGGCTGGAGGTGG	0.0379	0.032	0.0273	0.0003	0.0003	0.0001	0.0002	0.0003	0.0001	0.0002	0.0003	0.0002	0.0002	0.0001	0.0001
	Off-target 5	GGGACTGCGGCTGGAGGTGG	0.0074	0.0066	0.0063	0.0003	0.0002	0.0001	0.0004	0.0001	0.0002	0.0001	0	0.0002	0.0003	0.0005	0.0002
FANCF site 1	On-target	GGAATCCCTTCTGCAGCACC	0.1843	0.1225	0.1435	0.1304	0.1306	0.1485	0.147	0.127	0.0907	0.0905	0.0975	0.1579	0.0007	0.0007	0.0037
	Off-target 2	GGATTGCCATCCGCAGCACC	0.0004	0.0006	0.0007	0.0002	0.0003	0	0.0005	0	0.0001	0.0003	0.0003	0.0001	0.0004	0.0003	0.0005
	Off-target 4	AGAGGCCCCTCTGCAGCACC	0.002	0.0008	0.0021	0.0001	0.0001	0	0.0001	0.0001	0	0	0	0	0	0	0
EGFP site 43	On-target	GAAGGGCATCGACTTCAAGG	0.1508	0.252	0.1053	0.1439	0.2487	0.1014	0.1476	0.0835	0.099	0.1429	0.0833	0.0942	0.0155	0.014	0.0175
	Off-target 1	CGTGGGCATCGACTTCAAGG	0.0134	0.0131	0.0105	0.004	0.0006	0.0038	0.007	0.009	0.0081	0.0001	0.0062	0.0001	0.0044	0.0068	0.0067
Genomic sites with low on-target activity with SuperFi-Cas9
EMX1	On-target	GAGTCCGAGCAGAAGAAGAA	0.4038	0.4205	0.4471	0.3665	0.4081	0.4377	0.5661	0.5716	0.5974	0.017	0.0068	0.0067	0.0003	0.0012	0.0026
	Off-target 1	GAGTCTAAGCAGAAGAAGAA	0.0931	0.0825	0.0852	0.0003	0	0	0.0003	0.0002	0.0002	0.0003	0	0	0	0.0001
VEGFA site 3	On-target	GGTGAGTGAGTGTGTGCGTG	0.5383	0.5209	0.4725	0.4328	0.4819	0.5746	0.48	0.493	0.3623	0.0437	0.0378	0.0498	0.0084	0.0303	0.0004
	Off-target 1	TGTGAGTGAGTGTGTGCGTG	0.0193	0.0129	0.0123	0.0042	0.0118	0.014	0.0061	0.0107	0.0093	0.0146	0.0191	0.0147	0.0042	0.0027

## Sheet: Fig2c,d-NGS 21G
Same data as in Supplementary Figure 5c
Target site	Type of sgRNA	dead SpCas9			WT			SuperFi			evo
DNMT1 site 4	20G	0.0006	0.0007	0.0007	0.6321	0.6873	0.7204	0.4823	0.4989	0.4695	0.3982	0.4282	0.3974
	21G	0.0007	0.0007	0.0004	0.5828	0.5603	0.5417	0.4835	0.3485	0.3532	0.0095	0.0073	0.0111
FANCF site 2	20G	0.083	0.0907	0.0688	0.7123	0.8742	0.8683	0.7226	0.8152	0.8341	0.5748	0.6948	0.7954
	21G	0.0764	0.075	0.1152	0.5175	0.8558	0.7882	0.8013	0.7862	0.7624	0.2103	0.1666	0.1533
VEGFA site 2	20G	0.0019	0.0012	0.0023	0.7693	0.7819	0.7939	0.5283	0.4569	0.4616	0.5169	0.4918	0.5369
	21G	0.001	0.0007	0.0013	0.7768	0.7894	0.4884	0.1464	0.1418	0.0786	0.0359	0.0277	0.0487
HEK site 1	20G	0.0019	0.0001	0	0.801	0.8164	0.7788	0.3029	0.3082	0.2919	0.3964	0.2748	0.4344
	21G	0.0001	0.0023	0.0036	0.7934	0.8236	0.8093	0.0834	0.1076	0.1127	0.0231	0.0085	0.0117
AR	20G	0.0139	0.0278	0.0401	0.7743	0.7321	0.7449	0.3037	0.3145	0.3248	0.1545	0.1805	0.171
	21G	0.0136	0.0104	0.0243	0.594	0.7193	0.6234	0.0977	0.0864	0.0464	0.0214	0.0302	0.0028
CCR5 site 11	20G	0.0003	0.0005	0.0013	0.5155	0.5406	0.5266	0.5358	0.5784	0.5486	0.2314	0.3319	0.3372
	21G	0.0014	0.001	0.001	0.3907	0.526	0.5335	0.3289	0.6232	0.5357	0.0211	0.0361	0.031

## Sheet: Fig3b BE-ON
Same data as in Supplementary Figure 7b and 10a, b (Supp. Fig. 10a: data from site FANCFs1, HEK4 and EMX1 not shown due to no data from dead variants)
		Base editor variant
Site	A edited to G	untreated			ABE7			ABE8e			HeF-ABE8e			SuperFi-ABE8e			dABE8e			dSuperFi-ABE8e
HEK1	A4	0.0002	0.0002	0.0001	0.0192	0.024	0.03		0.6784	0.611	0.1664	0.1847	0.2117	0.1367	0.1476	0.1507	0.3095	0.2942	0.3233	0.044	0.0429	0.0611
	A5	0.0002	0.0001	0.0002	0.0443	0.0546	0.0672		0.6129	0.5415	0.2777	0.3033	0.3293	0.2679	0.2956	0.3111	0.29	0.281	0.3004	0.0694	0.0723	0.0961
	A6	0.0003	0.0002	0.0007	0.0933	0.1109	0.1179		0.6536	0.5808	0.3545	0.3867	0.4001	0.4243	0.4704	0.5013	0.3375	0.3237	0.3464	0.1183	0.1195	0.1608
	A8	0.0001	0.0001	0.0001	0.0472	0.0542	0.0643		0.6246	0.5479	0.3126	0.3393	0.3602	0.5353	0.5704	0.6189	0.2969	0.2891	0.3187	0.1591	0.1614	0.2107
	A12	0.0004	0.0003	0.0003	0.0008	0.0008	0.0013		0.0203	0.0193	0.0325	0.0381	0.0452	0.0235	0.031	0.0288	0.0102	0.0139	0.0124	0.0193	0.0192	0.0272
	A15	0.0002	0.0002	0.0001	0.0004	0.0004	0.0006		0.0077	0.0088	0.0083	0.0092	0.0127	0.0085	0.0099	0.0108	0.0046	0.0086	0.0066	0.0037	0.0044	0.0057
HEK2	A2	0.0003	0.0001	0.0001	0.0001	0.0004	0.0004		0.0135	0.0101		0.0273	0.0293		0.0057	0.0038	0.0103	0.012	0.0111	0.003	0.0019	0.0019
	A3	0.0001	0.0002	0	0.0073	0.0066	0.0045		0.2211	0.1951		0.131	0.1346		0.0469	0.0305	0.1731	0.1763	0.169	0.0204	0.0174	0.0149
	A5	0.0003	0.0002	0.0002	0.799	0.8077	0.6763		0.7986	0.7097		0.5653	0.5971		0.6989	0.5691	0.5888	0.5746	0.5353	0.1926	0.1767	0.14
	A7	0.0001	0.0001	0.0002	0.2669	0.2519	0.1934		0.7895	0.7009		0.5442	0.5731		0.6627	0.5347	0.5822	0.5698	0.5292	0.1781	0.1707	0.136
	A8	0.0001	0.0002	0.0002	0.009	0.0064	0.0061		0.1612	0.1461		0.2025	0.2022		0.1309	0.0979	0.208	0.2069	0.1934	0.0476	0.0451	0.0357
	A9	0.0001	0.0002	0.0001	0.0078	0.0078	0.0062		0.065	0.0536		0.0793	0.0755		0.0521	0.0347	0.0673	0.0672	0.0633	0.0233	0.0222	0.0175
	A12	0.0002	0.0002	0.0001	0.0015	0.0009	0.0008		0.0928	0.0798		0.0633	0.0633		0.0921	0.0641	0.0681	0.0714	0.0684	0.0638	0.0589	0.0473
	A14	0.0001	0.0002	0.0003	0.0004	0.0002	0.0002		0.0268	0.0212		0.0231	0.0232		0.0307	0.0234	0.0088	0.0113	0.008	0.019	0.0188	0.0151
HEK3	A6	0.0002	0.0009	0.0003	0.3655	0.4445	0.4865	0.7142	0.7224	0.713	0.5877	0.6633	0.6456	0.612	0.7148	0.7464	0.493	0.4915	0.4835	0.3999	0.4813	0.5598
	A8	0.0001	0.0004	0.0002	0.0918	0.1175	0.1482	0.6941	0.7042	0.6942	0.4931	0.5683	0.5838	0.5583	0.6583	0.7082	0.4819	0.484	0.4749	0.3825	0.4628	0.5443
	A12	0.0003	0.0003	0.0001	0.0025	0.0017	0.0044	0.0592	0.0629	0.0563	0.0064	0.0078	0.007	0.0086	0.0133	0.0194	0.0073	0.0089	0.0095	0.0269	0.0372	0.0485
	A15	0.0002	0.0003	0.0001	0.0001	0.0003	0.0004	0.0035	0.0058	0.0028	0.0084	0.0112	0.0151	0.0119	0.0162	0.0249	0.0048	0.005	0.0045	0.0315	0.0413	0.0587
CCR5s11	A4	0.0001	0.0004	0.0001	0.4645	0.3969	0.3463	0.6268	0.6036	0.5911	0.5967	0.5441	0.5429	0.565	0.4993	0.4395	0.3593	0.43	0.3465	0.1606	0.1377	0.087
	A6	0.0007	0.0006	0.0004	0.0027	0.0028	0.0018	0.0689	0.0716	0.0699	0.041	0.04	0.035	0.0034	0.0011	0.0008	0.0274	0.0368	0.0292	0.0013	0.0015	0.0012
	C6	0	0.0003	0.0001	0.5034	0.4379	0.3815	0.6286	0.6067	0.5921	0.6287	0.561	0.5595	0.4983	0.4306	0.3525	0.3604	0.4281	0.3466	0.1443	0.1231	0.0732
	A12	0.0002	0.0003	0.0001	0.0003	0.0004	0.0002	0.008	0.007	0.0087	0.0098	0.0053	0.0033	0.0173	0.0105	0.007	0.004	0.0055	0.0063	0.008	0.005	0.0046
DNMT site 4	A3	0.0128	0.01	0.0107	0.0227	0.0291	0.0312	0.5986	0.619	0.5877	0.172	0.2082	0.3063	0.2663	0.3109	0.461	0.2265	0.2556	0.2791	0.0187	0.024	0.0339
	A7	0.0134	0.0139	0.0133	0.141	0.1939	0.2265	0.6586	0.6765	0.6525	0.4087	0.4694	0.5495	0.3341	0.3752	0.5282	0.3235	0.3432	0.3692	0.028	0.0326	0.0428
	A11	0.0004	0.0006	0.0004	0.0038	0.0039	0.0074	0.1904	0.1872	0.187	0.012	0.0181	0.0263	0.0198	0.0217	0.0369	0.0196	0.021	0.0242	0.0007	0.0019	0.0019
	A12	0.0005	0.0001	0.0004	0.0007	0.0007	0.0008	0.0094	0.0102	0.0078	0.002	0.0027	0.0049	0.003	0.0029	0.0076	0.0023	0.0025	0.0024	0.0002	0.0005	0.0004
	A13	0.0002	0.0001	0.0002	0.0003	0.0003	0.0004	0.0079	0.0085	0.0069	0.0021	0.0029	0.0038	0.0032	0.0017	0.0052	0.0017	0.0028	0.0027	0	0.0006	0.0008
Scn5a-utr	A3	0.0004	0.0004	0.0002	0.0393	0.0299	0.0192	0.5227	0.5186	0.4896	0.259	0.1901	0.147	0.1832	0.1237	0.0998	0.2496	0.2242	0.2285	0.0258	0.0188	0.0114
	A6	0.0003	0.0002	0.0003	0.2142	0.2146	0.1614	0.5499	0.55	0.5215	0.4428	0.3704	0.3237	0.4333	0.3371	0.2985	0.2667	0.2442	0.2434	0.0485	0.036	0.0244
	A8	0.0003	0.0004	0.0002	0.0926	0.0791	0.059	0.5466	0.5531	0.5196	0.4333	0.3589	0.3043	0.3221	0.2382	0.207	0.2648	0.2412	0.2403	0.044	0.0312	0.0216
	A12	0.0003	0.0002	0.0002	0.0021	0.0015	0.0022	0.0765	0.0735	0.0665	0.0328	0.0217	0.0162	0.0446	0.028	0.0213	0.0157	0.0126	0.0126	0.0108	0.0084	0.0045
Scn5a-intr	A6	0.0074	0.0056	0.0087	0.3757	0.4457	0.493	0.6737	0.64	0.6268	0.3891	0.4143	0.444	0.4464	0.5091	0.5435	0.2587	0.2772	0.2945	0.0846	0.106	0.1433
	A8	0.0013	0.001	0.0013	0.0748	0.0972	0.1103	0.6587	0.6273	0.6158	0.3538	0.3812	0.4229	0.2811	0.3391	0.3998	0.2499	0.2688	0.2864	0.0497	0.0639	0.0884
	A10	0.0014	0.0012	0.0014	0.0143	0.0181	0.0224	0.4646	0.4516	0.4277	0.0236	0.0237	0.0351	0.0374	0.0204	0.0349	0.0896	0.0957	0.111	0.0057	0.0064	0.007
	A11	0.0016	0.0013	0.0016	0.0049	0.0039	0.0075	0.1392	0.1378	0.1276	0.013	0.0149	0.0153	0.0121	0.0111	0.0145	0.0198	0.0208	0.0305	0.0032	0.0039	0.0049
	A16	0.0014	0.0017	0.0016	0.0019	0.001	0.0013	0.0046	0.0051	0.0048	0.0033	0.0029	0.0043	0.0026	0.0025	0.0027	0.0029	0.0018	0.003	0.001	0.0018	0.0015
AR	A6	0.0002	0.0002	0.0008	0.4146	0.3782	0.3752	0.5077	0.6245	0.6554	0.6257	0.6474	0.6214	0.3043	0.2742	0.2284	0.4319	0.4449	0.4479	0.0959	0.0712	0.0738
	A9	0.0001	0	0.0001	0.0538	0.042	0.0342	0.4614	0.5633	0.5911	0.5371	0.5345	0.5055	0.2795	0.2475	0.2051	0.3994	0.4161	0.4139	0.0876	0.0614	0.0632
	A14	0.0005	0.0002	0.0003	0.0003	0.0006	0.0004	0.0023	0.0035	0.0024	0.0023	0.0021	0.0012	0.0009	0.0016	0.0013	0.0026	0.0026	0.0016	0.0015	0.0013	0.0013
Lig1	A7	0.0001	0.0001	0	0.045	0.0502	0.049	0.5098	0.4803	0.4837	0.1545	0.14	0.1444	0.139	0.1612	0.1314	0.2554	0.2546	0.2297	0.0129	0.0173	0.0178
	A8	0.0002	0.0005	0.0001	0.0369	0.0446	0.0379	0.3581	0.3269	0.3369	0.0954	0.0816	0.0898	0.0979	0.1167	0.0905	0.1655	0.1695	0.1435	0.011	0.0119	0.0134
	A10	0.0001	0.0001	0.0003	0.0608	0.0786	0.0709	0.6275	0.5917	0.6048	0.2071	0.1977	0.1896	0.4633	0.5083	0.4241	0.2657	0.2576	0.2344	0.0394	0.0502	0.0511
	A12	0.0001	0.0002	0.0004	0.0027	0.0025	0.0026	0.0766	0.0736	0.0735	0.0194	0.0199	0.0231	0.0211	0.0269	0.0208	0.0241	0.0267	0.0214	0.0044	0.0056	0.0069
	A13	0.0001	0.0001	0.0001	0.0002	0.0003	0.0002	0.0005	0.0005	0.0008	0.0008	0.0004	0.001	0.0005	0.0005	0.0008	0.0011	0.0012	0.001	0.0005	0.0005	0.0005
	A14	0.0001	0.0001	0.0001	0	0.0002	0.0002	0.0006	0.0004	0.0006	0.0006	0.0006	0.0006	0.0003	0.0005	0.0003	0.001	0.0014	0.0006	0.0007	0.0004	0.0002
	A16	0.0001	0.0001	0.0001	0	0.0001	0.0002	0.0011	0.0007	0.0008	0.0007	0.0008	0.0011	0.0005	0.0008	0.0007	0.0021	0.0017	0.0013	0	0.0001	0.0003
VEGFAs3	A5	0.0001	0.0005	0.0007	0.5801	0.6165	0.6418	0.6405	0.6827	0.6671	0.7002	0.7334	0.7458	0.5938	0.6182	0.6154	0.5009	0.5404	0.5444	0.1204	0.1401	0.1394
	A9	0.0002	0	0.0003	0.0089	0.0105	0.0106	0.1202	0.1242	0.1247	0.1055	0.1132	0.1104	0.1322	0.1359	0.1373	0.0513	0.0522	0.0489	0.022	0.0241	0.0265
HBB	A6	0.0001	0.0001	0.0002	0.292	0.3039	0.2916	0.8154	0.8133	0.793	0.5533		0.6021	0.3232	0.3154	0.2751	0.6733	0.6718	0.6149	0.1769	0.1521	0.1384
	A8	0.0003	0.0003	0.0004	0.3649	0.3871	0.3772	0.8213	0.818	0.7976	0.6063		0.6478	0.5795	0.5713	0.5046	0.6769	0.6751	0.6176	0.2475	0.214	0.1997
	A11	0.0001	0.0002	0.0001	0.0044	0.0048	0.0064	0.2328	0.2078	0.1861	0.0328		0.0382	0.0268	0.0215	0.0181	0.1835	0.1646	0.1463	0.0364	0.0321	0.0308
	A12	0.0004	0.0003	0.0003	0.0017	0.0006	0.0009	0.0254	0.0184	0.0198	0.0127		0.0145	0.0082	0.0064	0.0053	0.017	0.0172	0.0137	0.0056	0.0055	0.005
RUNX	A3	0.0003	0.0002	0.0004	0.0509	0.063	0.0518	0.7353	0.7903	0.8164	0.3238	0.2967	0.3244	0.3142	0.3373	0.3407	0.3992	0.3785	0.4012	0.062	0.0568	0.059
	A9	0.0004	0.0005	0.0004	0.0113	0.0116	0.0097	0.5445	0.5954	0.6152	0.1972	0.181	0.2039	0.1261	0.1329	0.1333	0.2848	0.2806	0.2904	0.0266	0.026	0.0278
	A12	0.0002	0.0004	0.0005	0.0012	0.0011	0.001	0.0729	0.0651	0.0721	0.0066	0.0049	0.0066	0.0104	0.0098	0.0101	0.0143	0.0137	0.0154	0.0032	0.0029	0.0045
	A15	0.0006	0.0003	0.0004	0.0003	0.0001	0.0006	0.0029	0.0029	0.0025	0.0006	0.0006	0.0005	0.0025	0.0015	0.0026	0.0009	0.0004	0.0009	0.0005	0.0006	0.001
HEXA	A2	0	0.0004	0.0002	0.0128	0.0115	0.0097	0.5767	0.5569	0.5497	0.3156	0.3136	0.28	0.3544	0.2999	0.2557	0.3346	0.3155	0.2966	0.0554	0.0449	0.0385
	A7	0.0002	0	0.0002	0.0773	0.0725	0.0628	0.6502	0.633	0.6241	0.218	0.2118	0.1901	0.2996	0.2313	0.1955	0.3336	0.3177	0.2999	0.0294	0.0249	0.0211
	A8	0.0003	0.0001	0	0.0661	0.0591	0.052	0.6159	0.5929	0.5799	0.1838	0.187	0.1547	0.3588	0.2944	0.2551	0.277	0.266	0.2469	0.0345	0.0296	0.0236
	A13	0.0001	0.0001	0.0001	0.0013	0.0014	0.0011	0.0716	0.0682	0.0685	0.0436	0.0438	0.0318	0.0857	0.064	0.0507	0.0433	0.043	0.0351	0.0154	0.0108	0.009
	A15	0.0001	0.0001	0.0001	0.0002	0.0002	0.0002	0.0097	0.0108	0.0084	0.0057	0.0042	0.0037	0.0085	0.0057	0.0057	0.0074	0.0079	0.0061	0.0015	0.0024	0.0013
FANCF1	A3	0.0002	0.0001	0.0001	0.0139	0.0191	0.0187	0.69	0.6159	0.6125	0.2794	0.1979	0.2344	0.3162	0.3014	0.331
	A4	0.0001	0.0002	0.0003	0.187	0.2116	0.207	0.789	0.7112	0.7409	0.3536	0.2596	0.3032	0.3954	0.3773	0.4085
	C6	0.0004	0.0007	0.0003	0.0956	0.1038	0.1017	0.289	0.2393	0.2313	0.0888	0.062	0.0719	0.0094	0.0078	0.0081
	A15	0.0002	0.0003	0	0.0003	0.0001	0.0002	0.0175	0.0126	0.0094	0.007	0.0059	0.004	0.0176	0.0127	0.0187
HEK4	A4	0.0002	0.0002	0.0002	0.0748	0.0619	0.0875	0.6951	0.6959	0.6935	0.472	0.4509	0.4057	0.669	0.4844	0.5863
EMX1	A2	0.0001	0.0002	0	0.0008	0.001	0.0008	0.0286	0.0227	0.0286	0.0086	0.0101	0.0107	0.0311	0.028	0.029
	A8	0.0001	0.0002	0.0001	0.0035	0.0042	0.0043	0.1301	0.1416	0.1347	0.0641	0.0641	0.069	0.1321	0.1191	0.1284
	A11	0.0001	0.0001	0.0001	0.0029	0.0037	0.0045	0.2591	0.281	0.2791	0.0314	0.0246	0.0343	0.0898	0.085	0.0849
	A13	0.0001	0	0.0001	0.0001	0	0.0001	0.0029	0.0065	0.0049	0.0016	0.0013	0.0009	0.0046	0.0045	0.0035
	A14	0.0001	0.0001	0.0002	0.0001	0.0001	0.0001	0.0023	0.0017	0.0022	0.0001	0.0004	0.0004	0.0011	0.0011	0.0007

## Sheet: Fig3d-BE-OFF
Same data as in Supplementary Figure 9b
		Base editor variant
Site	Modified adenine	untransfected			ABE7			ABE8e			HeF-ABE8e			SuperFi-ABE8e
HEK 3 off-target 1	A2	0.0002	0.0005	0.0002	0	0.0003	0.0003	0.012	0.0106	0.0075	0.0013	0.0017	0.0006	0.0003	0.0005	0.0002
	A6	0	0	0	0	0.0002	0.0015	0.259	0.2314	0.18	0.0122	0.0135	0.0079	0.0022	0.0024	0.0014
	A8	0	0.0001	0.0002	0.0004	0.0001	0.0009	0.167	0.1561	0.12	0.0091	0.01	0.0055	0.003	0.0016	0.0014
HEK 3 off-target 2	A2	0.0023	0.0021	0	0.0014	0.001	0.0009	0.0091	0.0072	0.0053	0.001	0.0008	0.001	0.0028	0.0013	0.001
	A4	0.0006	0.0009	0	0.0005	0.0002	0.001	0.1784	0.1665	0.1306	0.006	0.0048	0.0041	0.001	0.0004	0.0003
	A6	0.0006	0.0009	0	0.0011	0.0005	0.0017	0.2875	0.2721	0.2024	0.007	0.0067	0.0051	0.0016	0.0004	0.0016
	A8	0	0	0	0.0001	0.0005	0.0004	0.0649	0.0596	0.0437	0.0048	0.0042	0.0035	0.0018	0.001	0.001
HEK 3 off-target 3	A6	0.0004	0.0005	0.0002	0.0006	0.0001	0.0015	0.1197	0.1011	0.0752	0.0002	0.0003	0.0006	0.0007	0.0006	0.0006
	A8	0.0002	0.0003	0.0007	0.0005	0.0004	0	0.0107	0.0089	0.0049	0.0005	0.0002	0.0006	0.0004	0.0006	0.0005
HEK 3 off-target 4	A6	0	0.0007	0.0005	0.0001	0.0006	0.0003	0.0061	0.0034	0.004	0.0008	0.0007	0.0003	0.0009	0.0003	0.0004
	A8	0.001	0.0005	0.001	0.0014	0.0008	0.0007	0.0023	0.0006	0.0034	0.0011	0.0006	0.0005	0.002	0.0004	0.0009
FANCF site 1 off-target 1	A3	0	0.0001	0.0001	0.0001	0.0001	0.0001	0.0382	0.0292	0.0217	0	0.0001	0.0001	0.0001	0.0001	0.0001
	A4	0.0001	0.0004	0	0.0002	0.0002	0.0001	0.2896	0.2474	0.1804	0.0002	0.0001	0.0002	0.0002	0.0002	0.0001
FANCF site 1 off-target 2	A3	0.0001	0.0002	0.0001	0.0001	0.0001	0	0.0001	0.0002	0.0003	0.0001	0.0001	0.0001	0.0002	0.0002	0.0001
	A9	0.0001	0.0001	0.0001	0.0002	0.0002	0.0001	0	0.0001	0.0001	0.0001	0.0002	0.0001	0.0003	0	0.0001
FANCF site 1 off-target 3	A3	0.0003	0.0002	0.0003	0.0003	0.0002	0.0001	0.0011	0.0011	0.0007	0.0002	0.0001	0.0001	0.0001	0.0002	0.0001
FANCF site 1 off-target 4	A1	0.0001	0.0003	0.0004	0.0002	0.0001	0.0003	0.0005	0.0005	0.0005	0.0002	0.0003	0.0002	0.0002	0.0004	0.0003
	A3	0.0001	0.0002	0.0002	0.0002	0.0002	0.0003	0.0003	0.0002	0.0003	0.0001	0.0003	0.0002	0.0001	0.0001	0.0002
HEK4 off-target 1	A4	0.0002	0.0001	0.0002	0.0027	0.0028	0.004	0.509	0.5243	0.6264	0.0051	0.0049	0.0051	0.0012	0.0016	0.0011
HEK4 off-target 2	C5	0.0001	0.0001	0.0001	0	0.0002	0.0001	0.0029	0.0029	0.0036	0	0.0001	0.0001	0.0001	0.0002	0.0001
HEK4 off-target 3	A4	0.0003	0.0002	0.0001	0.0037	0.0038	0.0061	0.5017	0.5116	0.6061	0.0109	0.0087	0.0094	0.0091	0.0094	0.0072
	A7	0.0003	0.0002	0.0002	0.0121	0.0133	0.0191	0.3918	0.3943	0.4801	0.0093	0.0077	0.0079	0.0104	0.0105	0.0073
HEK4 off-target 4	A4	0.0003	0	0.0003	0.0008	0.0012	0.001	0.4329	0.4445	0.5232	0.0035	0.0016	0.0021	0.0016	0.0008	0.0006
	A7	0.0004	0	0.0006	0.0036	0.0041	0.0048	0.4446	0.4565	0.5337	0.0118	0.0094	0.0106	0.0055	0.0046	0.0029
HEK4 off-target 5	A4	0.0004	0.0002	0.0003	0.0003	0.0002	0.0003	0.0385	0.0412	0.0627	0.0003	0.0004	0.0002	0.0004	0.0003	0.0002
EMX1 off-target 1	A2	0.0001	0	0.0001	0.0002	0.0004	0.0004	0.1722	0.1726	0.1732	0.002	0.0014	0.0017	0.0004	0.0004	0.0007
	A6	0.0002	0.0002	0.0001	0.0287	0.027	0.0268	0.443	0.4537	0.4563	0.0924	0.0954	0.0968	0.0195	0.0164	0.0174
	A8	0.0002	0.0001	0.0001	0.0011	0.002	0.0012	0.3008	0.3005	0.2874	0.0605	0.0589	0.0609	0.006	0.0051	0.0046
	A11	0.0003	0.0002	0.0003	0.0003	0.0002	0.0004	0.0734	0.0722	0.0723	0.0255	0.0228	0.0255	0.0087	0.0071	0.0065
	A13	0	0	0	0.0001	0.0001	0.0001	0.0034	0.0027	0.0024	0.003	0.0031	0.0029	0.0014	0.001	0.0015
EMX1 off-target 2	A2	0	0.0002	0.0002	0.0002	0.0001	0.0001	0.0716	0.0701	0.0679	0.0001	0.0001	0.0004	0.0003	0.0004	0.0003
	C5	0.0002	0.0002	0.0001	0.0001	0.0002	0.0001	0.0218	0.0197	0.0187	0.0001	0.0001	0.0001	0.0002	0.0001	0
	A7	0.0001	0.0001	0.0001	0.0007	0.0011	0.0018	0.3533	0.3542	0.3326	0.0016	0.0033	0.0025	0.001	0.001	0.0011
	A8	0.0001	0.0002	0.0002	0.0002	0.0003	0.0003	0.0919	0.0829	0.083	0.0002	0.0006	0.0003	0.0002	0.0001	0.0003
	A11	0.0001	0.0001	0.0001	0.0002	0.0002	0.0002	0.0665	0.0604	0.0586	0.0008	0.0011	0.0006	0.0001	0.0003	0.0002
	A13	0.0001	0	0	0.0001	0.0001	0.0001	0.0023	0.0017	0.0015	0.0003	0.0003	0.0002	0.0001	0.0001	0.0002
EMX1 off-target 3	A2	0.0007	0.0005	0.0006	0.0009	0.0006	0.0008	0.0014	0.0008	0.001	0.0006	0.0006	0.0004	0.0006	0.0004	0.0006
	A8	0.0006	0.0003	0.0003	0.0006	0.0006	0.0005	0.0374	0.0366	0.0341	0.0006	0.0007	0.0004	0.0006	0.0004	0.0004
	A11	0.0002	0.0003	0.0003	0.0002	0.0002	0.0002	0.0369	0.0296	0.0303	0.0002	0.0002	0.0003	0.0002	0.0004	0.0003
	A13	0.0003	0.0001	0.0002	0.0004	0.0002	0.0005	0.0015	0.0018	0.0021	0.0001	0.0002	0.0003	0.0001	0.0003	0.0002
EMX1 off-target 4	A8	0	0	0	0.0002	0.0002	0.0003	0.0003	0.0008	0.0002	0.0003	0.0003	0.0003	0.0002	0.0003	0.0004
	A11	0	0	0	0.0003	0.0002	0.0002	0.0006	0.0006	0.0006	0.0004	0	0.0002	0.0003	0.0002	0.0003
	A13	0	0	0	0.0001	0.0002	0.0002	0.0001	0.0003	0.0001	0.0002	0	0.0002	0.0002	0.0002	0.0003

## Sheet: Fig4a, Supp. Fig10d-e-PE ON
Same data as in Supplementary Figure 10d
Prime editing efficiency
		Prime editor variant
Genomic site	modification	untransfected			PEmax			SuperFi-PEmax
FANCF1	+5 G to T	1.5	1.49	1.03	45.44	54.43	59.3	1.42	1.64	1.93
HEK4	+1 G to T	1.34	1.18	1.23	12.55	10.92	9.32	1.4	1.27	1.25
HEK3	+1 T to A	0.12	0.16	0.15	29.53	31.81	29.91	0.11	0.07	0.18
EMX1	+1 G to T	3.12	2.94	2.85	12.97	15.44	16.47	3.25	3.64	3.38
RNF2	+1 C to A	1.48	1.3	1.78	48.1	53.7	56.56	1.95	1.52	2.65
HBB	+4 A to T	4.71	4.84	6.06	30.29	32.44	28.69	5.87	4.97	4.93
PRNP	+6 G to T	0.95	0.64		12.6	17.98	21.68	0.5	2.55	1.81
EMX1	+1 G del	0	0	0	8.18	8.12	7	0	0	0.02
DNMT1	+3-5 AGG del	0.11	0.08	0.08	39.45	36.04	32.68	0.02	0.11	0.05
RUNX1	+2 G del	0	0	0	56.1	50.73	50.05	0	0	0
HEK3	+1 CTT ins	0	0	0	43.9	39.97	36.55	0.1	0.1	0.07
RUNX1	+1 ATG ins	0	0	0	52.11	50.43	44.91	0	0	0
HEXA	+1 TATC ins	0	0	0	4.18	5.75	6.54	0.59	0.28	0.53
Supplementary Figure 10e
Unwanted indels
		Prime editor variant
Genomic site	modification	untransfected			PEmax			SuperFi-PEmax
FANCF1	+5 G to T	0.07	0.07	0.37	1.58	3	2.26	0.04	1.31	0.23
HEK4	+1 G to T	0.78	0.44	0.2	1.46	2.24	1.85	0.87	0.39	0.92
HEK3	+1 T to A	0	0		9.4	9.31	10.89	0.91	0.4	0.67
EMX1	+1 G to T	0.03	0.12	0.26	6.95	6.1	7.09	0.62	1.12	0.36
RNF2	+1 C to A	0	0.02	0.02	0.9	0.74	0.45	0.02	0.03	0.02
HBB	+4 A to T	0	0.02	0.02	7.23	6.78	7.15	0.04	0.07	0.05
PRNP	+6 G to T	0.3	0.02	0	1.91	1.94	2.52	0	0.04	0.94
EMX1	+1 G del	0.03	0.12	0.26	2.35	2.16	3.69	0.68	0.59	0.18
DNMT1	+3-5 AGG del	0.05	0	0	7.76	5.45	5.51	0	0	0.04
RUNX1	+2 G del	0	0	0.18	21.15	16.22	17.61	0	0	0
HEK3	+1 CTT ins	0	0	0	15.47	13.16	13.49	0.15	0.1	0.54
RUNX1	+1 ATG ins	0	0	0.18	21.15	16.22	17.61	0	0	0
HEXA	+1 TATC ins	0	0.01	0	1.66	1.53	1.83	0.04	0.05	0.05

## Sheet: Supp. Fig. 3a
	indel (%)
Target site	WT			SuperFi			B-HypaR			evo
VEGFA site 2	0.5802	0.5596	0.4816	0.1906	0.1787	0.1893	0.5741	0.5715	0.6073	0.2211	0.168	0.1746
EGFP site 43	0.6423	0.6266	0.5734	0.5181	0.5082	0.5123	0.5528	0.532	0.4372	0.7718	0.7215	0.529
CCR5 site 11	0.1832	0.1995	0.1941	0.1039	0.088	0.0973	0.0652	0.0561	0.066	0.1518	0.1512	0.1442
FANCF site 2	0.7812	0.7058	0.7453	0.5746	0.5217	0.5306	0.5071	0.4515	0.4876	0.7251	0.7183	0.7428
	dsODN integration (%)
	WT			SuperFi			B-HypaR			evo
VEGFA site 2	0.0170631	0.0223374	0.0375831	0.0346275	0.0425294	0.0348653	0.0519073	0.0491689	0.0523629	0.0393487	0.0452381	0.0400916
EGFP site 43	0.316207	0.284232	0.30729	0.17873	0.19697	0.166114	0.120297	0.115789	0.0937786	0.121405	0.118642	0.100567
CCR5 site 11	0.115175	0.122306	0.10304	0.124158	0.182955	0.211716	0.101227	0.108734	0.107576	0.140975	0.0641534	0.0790569
FANCF site 2	0.0503072	0.0484557	0.0466926	0.0490776	0.0521372	0.0565398	0.0489055	0.0498339	0.057219	0.0601296	0.0544341	0.0616586

## Sheet: Supp. Fig7c-ABE7
untreated and ABE7 data same as in Figure 3b
Site	A edited to G	untreated			ABE7			dABE7			SuperFi-ABE7			dSuperFi-ABE7			HeF-ABE7
hek1	A4	0.0002	0.0002	0.0001	0.0192	0.024	0.03	0.0105	0.0125	0.0171	0.0034	0.0034	0.0035	0.0008	0.0011	0.0021	0.0014	0.0022	0.0022
	A5	0.0002	0.0001	0.0002	0.0443	0.0546	0.0672	0.0329	0.0345	0.0455	0.0085	0.0089	0.0126	0.0022	0.0017	0.0026	0.0017	0.0018	0.0019
	A6	0.0003	0.0002	0.0007	0.0933	0.1109	0.1179	0.1017	0.1116	0.1316	0.0314	0.0334	0.0474	0.0062	0.0059	0.0073	0.0043	0.0066	0.0062
	A8	0.0001	0.0001	0.0001	0.0472	0.0542	0.0643	0.0554	0.0641	0.0698	0.0556	0.063	0.0862	0.0119	0.0139	0.0115	0.0067	0.0075	0.0074
	A12	0.0004	0.0003	0.0003	0.0008	0.0008	0.0013	0.0004	0.0006	0.0005	0.0008	0.001	0.0009	0.0005	0.0007	0.0004	0.0005	0.0006	0.0008
	A15	0.0002	0.0002	0.0001	0.0004	0.0004	0.0006	0.0005	0.0005	0.0004	0.0004	0.0001	0.0002	0.0006	0.0002	0.0001	0.0004	0.0003	0.0001
hek2	A2	0.0003	0.0001	0.0001	0.0001	0.0004	0.0004	0.0003	0.0001	0.0003	0.0005	0.0004	0.0006	0.0002	0.0001	0.0001	0.0007	0.0006	0.0009
	A3	0.0001	0.0002	0.0001	0.0073	0.0066	0.0045	0.0033	0.003	0.003	0.0038	0.0042	0.0025	0.0003	0.0002	0.0003	0.0034	0.0027	0.0022
	A5	0.0003	0.0002	0.0002	0.799	0.8077	0.6763	0.4501	0.4541	0.4346	0.0495	0.0628	0.0467	0.0025	0.0042	0.0027	0.0191	0.0194	0.0185
	A7	0.0001	0.0001	0.0002	0.2669	0.2519	0.1934	0.1616	0.1474	0.1329	0.0183	0.0216	0.0149	0.001	0.0015	0.0011	0.0085	0.0078	0.0071
	A8	0.0001	0.0002	0.0002	0.009	0.0064	0.0061	0.0072	0.0063	0.0055	0.0044	0.0053	0.0036	0.0004	0.0005	0.0003	0.002	0.0016	0.0025
	A9	0.0001	0.0002	0.0001	0.0078	0.0078	0.0062	0.0035	0.0048	0.0042	0.0046	0.0046	0.0034	0.0004	0.0006	0.0006	0.0022	0.0023	0.0016
	A12	0.0002	0.0002	0.0001	0.0015	0.0009	0.0008	0.0012	0.001	0.0008	0.0009	0.0014	0.0009	0.0001	0.0002	0.0002	0.0004	0.0005	0.0005
	A14	0.0001	0.0002	0.0003	0.0004	0.0002	0.0002	0.0002	0.0001	0.0002	0.0002	0.0003	0.0002	0.0002	0.0002	0.0001	0.0002	0	0.0002
hek3	A6	0.0002	0.0009	0.0003	0.3655	0.4445	0.4865	0.3257	0.3	0.2626	0.033	0.042	0.0554	0.0127	0.0089	0.01	0.0312	0.0317	0.0317
	A8	0.0001	0.0004	0.0002	0.0918	0.1175	0.1482	0.173	0.1714	0.1588	0.0571	0.0729	0.0848	0.0164	0.0148	0.0113	0.0232	0.0257	0.0238
	A12	0.0003	0.0003	0.0001	0.0025	0.0017	0.0044	0.0012	0	0.0008	0.0006	0.0007	0.0008	0.0006	0.0005	0.0008	0.0002	0.0003	0.0001
	A15	0.0002	0.0003	0.0001	0.0001	0.0003	0.0004	0.0003	0.0071	0.0001	0.0001	0.0002	0.0001	0.0001	0	0.0003	0	0.0004	0.0001
ccr5	A4	0.0001	0.0004	0.0001	0.4645	0.3969	0.3463	0.2082	0.207	0.1886	0.0348	0.0294	0.0225	0.0043	0.0039	0.0031	0.012	0.0074	0.0083
	A6	0.0007	0.0006	0.0004	0.0027	0.0028	0.0018	0.0012	0.0012	0.0012	0.0007	0.0008	0.0006	0.0007	0.0006	0.0005	0.0005	0.0004	0.0005
	C6	0.0001	0.0003	0.0001	0.5034	0.4379	0.3815	0.2248	0.2312	0.2127	0.0154	0.0148	0.0111	0.0011	0.0012	0.0013	0.0516	0.0448	0.0483
	A12	0.0002	0.0003	0.0001	0.0003	0.0004	0.0002	0.0002	0.0004	0.0001	0.0002	0.0002	0.0002	0.0002	0.0002	0.0001	0.0004	0.0001	0.0001
dnmt site 4	A3	0.0128	0.01	0.0107	0.0227	0.0291	0.0312	0.0121	0.0121	0.0135	0.0143	0.0175	0.0178	0.0116	0.011	0.0118	0.011	0.0117	0.0127
	A7	0.0134	0.0139	0.0133	0.141	0.1939	0.2265	0.039	0.0418	0.0564	0.0275	0.0275	0.0318	0.0153	0.0138	0.016	0.0326	0.0314	0.0299
	A11	0.0004	0.0006	0.0004	0.0038	0.0039	0.0074	0.0008	0.0005	0.0006	0.0004	0.0011	0.0012	0.0005	0.0002	0.0004	0.0002	0.0004	0.0007
	A12	0.0005	0.0001	0.0004	0.0007	0.0007	0.0008	0.0003	0.0004	0.0002	0.0006	0.0005	0.0003	0.0007	0.0002	0.0003	0.0004	0.0004	0.0005
	A13	0.0002	0.0001	0.0002	0.0003	0.0003	0.0004	0.0003	0.0001	0.0001	0.0002	0.0002	0.0002	0	0.0001	0.0001	0.0001	0	0.0001
scn5a-utr	A3	0.0004	0.0004	0.0002	0.0393	0.0299	0.0192	0.0073	0.01	0.0085	0.0013	0.0012	0.001	0.0005	0.0005	0.0007	0.0009	0.0012	0.0024
	A6	0.0003	0.0002	0.0003	0.2142	0.2146	0.1614	0.0535	0.0627	0.0653	0.0108	0.0102	0.0078	0.0013	0.0012	0.0018	0.0104	0.0084	0.0075
	A8	0.0003	0.0004	0.0002	0.0926	0.0791	0.059	0.0172	0.0226	0.0221	0.0024	0.0015	0.0027	0.0007	0.0003	0.001	0.0055	0.0056	0.0063
	A12	0.0003	0.0002	0.0002	0.0021	0.0015	0.0022	0.0002	0.0002	0.0004	0.0003	0.0003	0.0004	0.0002	0.0003	0.0003	0.0005	0.0005	0.001
scn5a-intr	A6	0.0074	0.0056	0.0087	0.3757	0.4457	0.493	0.1135	0.1401	0.1286	0.0147	0.0146	0.0182	0.0094	0.0094	0.0076	0.0198	0.0216	0.0203
	A8	0.0013	0.001	0.0013	0.0748	0.0972	0.1103	0.0261	0.0393	0.0364	0.0049	0.0063	0.0064	0.0029	0.0023	0.0025	0.0065	0.0079	0.0072
	A10	0.0014	0.0012	0.0014	0.0143	0.0181	0.0224	0.0028	0.0031	0.0047	0.0017	0.0025	0.0031	0.0013	0.0013	0.0012	0.0008	0.0014	0.0023
	A11	0.0016	0.0013	0.0016	0.0049	0.0039	0.0075	0.0021	0.0036	0.0014	0.002	0.0025	0.0022	0.0014	0.0015	0.0012	0.0014	0.0012	0.0021
	A16	0.0014	0.0017	0.0016	0.0019	0.001	0.0013	0.0019	0.0025	0.002	0.0018	0.0023	0.0013	0.0013	0.0015	0.001	0.0016	0.0014	0.0015
ar	A6	0.0002	0.0002	0.0008	0.4146	0.3782	0.3752	0.1733	0.2079	0.1969	0.0008	0.0014	0.001	0.0002	0.0011	0.001	0.0078	0.0165	0.0079
	A9	0.0001	0	0.0001	0.0538	0.042	0.0342	0.037	0.0233	0.0225	0.0012	0.0014	0.0006	0.0002	0.0002	0.0002	0.0024	0.003	0.0031
	A14	0.0005	0.0002	0.0003	0.0003	0.0006	0.0004	0.0002	0.0002	0.0003	0.0004	0.0009	0.0001	0.0003	0.0004	0.0002	0.0005	0.0005	0.0003
lig1	A7	0.0001	0.0001	0	0.045	0.0502	0.049	0.0074	0.009	0.0067	0.0015	0.0009	0.0014	0.0006	0.0005	0.0002	0.0002	0.0003	0
	A8	0.0002	0.0005	0.0001	0.0369	0.0446	0.0379	0.0048	0.0055	0.0044	0.0023	0.0012	0.0015	0.0006	0.0003	0.0005	0.0002	0.0003	0.0003
	A10	0.0001	0.0001	0.0003	0.0608	0.0786	0.0709	0.0043	0.0063	0.0055	0.0022	0.002	0.0022	0.0016	0.0005	0.0008	0.0003	0.0004	0.0001
	A12	0.0001	0.0002	0.0004	0.0027	0.0025	0.0026	0.0003	0.0003	0.0003	0.0003	0.0002	0.0002	0.0001	0.0003	0.0004	0.0004	0.0002	0.0003
	A13	0.0001	0.0001	0.0001	0.0002	0.0003	0.0002	0.0002	0.0002	0.0002	0.0001	0.0001	0.0004	0.0003	0.0002	0.0001	0.0002	0.0002	0.0002
	A14	0.0001	0.0001	0.0001	0	0.0002	0.0002	0.0001	0.0001	0.0002	0.0001	0	0.0001	0.0002	0.0001	0.0002	0.0003	0.0001	0.0002
	A16	0.0001	0.0001	0.0001	0	0.0001	0.0002	0.0003	0.0001	0.0001	0.0001	0.0002	0	0.0001	0.0001	0.0001	0.0001	0	0.0001

## Sheet: Supp. Fig8b-CBE
SITE	C edited to T	untreated			WT BE4max			evoAPOBEC-BE4max			SuperFi BE4max			evoAPOBEC-SuperFi-BE4max			WT BE3			SuperFi-BE3
HEK2	C4	0.0002	0.0001	0.0002	0.2428	0.1629	0.37	0.247	0.4251	0.4801	0.0373	0.0597	0.0752	0.0299	0.0383	0.0325	0.3064	0.2983	0.2189	0.0427	0.0341	0.0365
	C6	0.0001	0.0002	0.0003	0.2996	0.278	0.451	0.3229	0.4555	0.5011	0.1882	0.2269	0.3028	0.1477	0.1129	0.0943	0.3305	0.3318	0.2519	0.2688	0.2279	0.1918
	C11	0.0002	0.0004	0.0002	0.0058	0.0011	0.0017	0.0095	0.0203	0.0267	0.001	0.0026	0.0001	0.0091	0.0245	0.0227	0.0011	0.0008	0.0008	0.0007	0	0.0005
HEK3	C3	0.0003	0.0002	0.0005	0.0185	0.0107	0.0203	0.3132	0.4262	0.2849	0.0126	0.0156	0.0097	0.1732	0.2474		0.0054	0.0116	0.0135	0.0043	0.0095	0.0035
	C4	0.0003	0.0003	0.0002	0.1877	0.23	0.3651	0.4586	0.6074	0.4324	0.1515	0.1642	0.1017	0.3622	0.5029		0.1022	0.1899	0.2507	0.0622	0.0982	0.0446
	C5	0.0004	0.0003	0.0005	0.2824	0.2403	0.3719	0.4261	0.5478	0.3847	0.2235	0.2454	0.1555	0.344	0.4846		0.1015	0.1855	0.2396	0.088	0.1416	0.074
	C9	0.0005	0.0006	0.0004	0.2507	0.0383	0.0555	0.0143	0.0239	0.0257	0.1946	0.2116	0.1407	0.038	0.0608		0.0025	0.004	0.0049	0.0344	0.0559	0.0274
	C14	0.0003	0.0005	0.0005	0.0003	0.0005	0.0005	0.0041	0.0067	0.0046	0.0002	0.0005	0.0004	0.003	0.0044	0.001	0.0007	0.0002	0.0004	0.0009	0.0005	0.0009
HEK4	C3	0.001	0.0009	0.0013	0.0163	0.0195	0.0254	0.3844	0.4061	0.5026	0.0074	0.0082	0.0099	0.082	0.124	0.1748	0.0266	0.0315		0.0045	0.0044	0.0078
	C5	0.0009	0.001	0.0022	0.2573	0.3123	0.3532	0.4247	0.4419	0.5429	0.1417	0.2171	0.2719	0.065	0.0992	0.1328	0.2188	0.2696		0.1029	0.1139	0.2336
	C8	0.0008	0.0007	0.0005	0.0252	0.0313	0.0318	0.2918	0.3207	0.3927	0.0387	0.0567	0.0676	0.17	0.2519	0.3395	0.0064	0.0119		0.02	0.0265	0.0619
	C11	0.0007	0.0006	0.0009	0.0015	0.0015	0.0025	0.0883	0.0913	0.1174	0.0014	0.0017	0.0015	0.0212	0.0315	0.0446	0.0009	0.0016		0.0019	0.001	0.0023
CCR5	C5	0.0002	0.0003	0.0003	0.1809	0.2499		0.233	0.3068	0.3616	0.1017	0.0918	0.0774	0.0715	0.0553	0.0488	0.4449	0.2999	0.1741	0.2264	0.1116	0.1249
	C6	0.0004	0.0002	0.0001	0.1608	0.2244		0.2283	0.2948	0.3423	0.1307	0.1195	0.1045	0.3544	0.2984	0.2471	0.3902	0.2644	0.1421	0.2619	0.1326	0.1497
	C10	0.0001	0.0002	0.0003	0.0205	0.0284		0.0476	0.0604	0.0714	0.0416	0.0372	0.0337	0.0675	0.0542	0.0466	0.0358	0.0257	0.0156	0.0637	0.029	0.0347
FANCF2	C2	0.0003	0.0002	0.0002	0.0007	0.001	0.0005	0.0914	0.0778	0.0417	0.0095	0.0083	0.0053	0.1625	0.1863	0.1295	0.0006	0.0008	0.0012	0.0081	0.0089	0.012
	C5	0.0006	0.0003	0.0008	0.2173	0.1581	0.1281	0.4785	0.419	0.2521	0.24	0.2284	0.1461	0.3601	0.4067	0.2964	0.1685	0.2601	0.2312	0.2231	0.2135	0.2884
	C16	0.0002	0.0003	0.0004	0.0316	0.0163	0.0139	0.0283	0.0227	0.0135	0.0349	0.0325	0.0224	0.0322	0.0354	0.024	0.0139	0.03	0.0296	0.0198	0.0207	0.0329
	C17	0.0007	0.0003	0.0001	0.005	0.0037	0.0026	0.0432	0.0304	0.0159	0.0068	0.0052	0.0038	0.0359	0.0409	0.0299	0.0024	0.0063	0.0061	0.005	0.0056	0.008
SCNA-INTR	C5	0.0002	0.0001	0.0001	0.1773	0.2209	0.2765	0.4281	0.3662	0.4073	0.0041	0.0061	0.0068	0.0426	0.0514	0.0518	0.3089	0.3537	0.1935	0.0055	0.0047	0.0056
	C7	0.0002	0.0001	0.0004	0.201	0.2509	0.3062	0.3563	0.2974	0.3318	0.0238	0.0391	0.0417	0.007	0.011	0.0065	0.3459	0.4073	0.2207	0.0242	0.0253	0.0236
EMX1	C5	0.0009	0.001	0.001	0.3431	0.3424	0.2919	0.4095	0.3642	0.3761	0.0721	0.067	0.0468	0.1134	0.0988	0.0779	0.3334	0.3471	0.3457	0.0906	0.0808	0.0687
	C6	0.0007	0.0008	0.001	0.3114	0.3159	0.2661	0.4305	0.3812	0.3924	0.0081	0.0071	0.0062	0.0265	0.0228	0.0154	0.3262	0.3469	0.3436	0.0145	0.0116	0.0084
	C10	0.0003	0.0009	0.0007	0.0018	0.0013	0.0016	0.0513	0.047	0.0497	0.0009	0.0012	0.0004	0.0107	0.0096	0.0053	0.0011	0.0013	0.0016	0.0006	0.0004	0.0006
VEGFA 2	C3	0.0001	0.0002	0.0003	0.0677	0.079	0.0612	0.1437	0.1618	0.166	0.0173	0.0223	0.0185	0.0134	0.0201	0.0196	0.0831	0.0906	0.0805	0.0205	0.0162	0.0221
	C4	0.0002	0.0001	0.0002	0.259	0.3013	0.2459	0.5862	0.6082	0.66	0.0283	0.0403	0.0324	0.2859	0.3812	0.433	0.2699	0.2993	0.2659	0.0439	0.0382	0.0527
	C5	0	0.0002	0.0001	0.6788	0.7329	0.6391	0.6047	0.6265	0.6828	0.0716	0.1026	0.0802	0.3253	0.4309	0.4853	0.6781	0.7318	0.676	0.1233	0.105	0.1526
	C6	0.0002	0.0002	0.0002	0.6723	0.7323	0.637	0.6034	0.627	0.68	0.1079	0.151	0.1173	0.3118	0.416	0.4732	0.6518	0.705	0.6434	0.1657	0.1378	0.2074
	C7	0.0001	0.0001	0.0002	0.6675	0.7263	0.6298	0.6021	0.6256	0.6781	0.1393	0.1972	0.1548	0.3269	0.4348	0.4892	0.6435	0.6947	0.6288	0.1812	0.1567	0.2336
	C9	0.0002	0.0002	0.0001	0.5933	0.6552	0.568	0.5145	0.5384	0.5835	0.3346	0.4621	0.372	0.2527	0.3393	0.3787	0.4131	0.4552	0.4034	0.276	0.2491	0.3556
	C10	0.0001	0.0002	0.0003	0.3504	0.3962	0.3386	0.3109	0.3322	0.3422	0.1312	0.1732	0.1458	0.0907	0.1211	0.142	0.2583	0.2846	0.2533	0.0867	0.0778	0.1109
	C12	0.0001	0.0001	0.0002	0.0189	0.0232	0.0214	0.004	0.0047	0.005	0.0034	0.0056	0.0041	0.0001	0.0004	0.0009	0.0217	0.0227	0.0214	0.0035	0.004	0.0079
	C13	0.0004	0.0001	0.0001	0.0092	0.011	0.0074	0.0927	0.1002	0.0989	0.0017	0.0025	0.0016	0.0149	0.0198	0.0214	0.0111	0.0126	0.0102	0.0034	0.0029	0.0045
	C14	0.0001	0.0002	0.0002	0.0032	0.0037	0.0023	0.0448	0.0458	0.0487	0.0013	0.0018	0.0007	0.0078	0.0117	0.0146	0.0034	0.0037	0.0031	0.002	0.0012	0.0018
	C15	0.0001	0.0002	0.0003	0.0024	0.0028	0.0029	0.0268	0.0287	0.0298	0.0008	0.0012	0.0005	0.0047	0.0071	0.0077	0.0021	0.0019	0.0024	0.0017	0.0008	0.0016
	C17	0	0	0.0002	0.0001	0.0005	0.0006	0.0033	0.0034	0.0034	0.0002	0.0003	0.0001	0.0005	0.0007	0.0005	0.0002	0.0004	0.0003	0.0002	0.0002	0.0003
	C18	0.0001	0.0001	0.0001	0.0002	0.0007	0.0004	0.0047	0.007	0.0063	0.0003	0.0001	0.0001	0.0005	0.0011	0.0014	0.0005	0.0006	0	0.0004	0.0004	0.0004
