# Supplementary material for: SuperFi-Cas9 exhibits remarkable fidelity but severely reduced activity yet works effectively with ABE8e
Source: Nat Commun. 2022 Nov 11;13:6858. doi: 10.1038/s41467-022-34527-8 (PMC9652449; doi:10.1038/s41467-022-34527-8)
Supplement: Supplementary file 8 — Supplementary Data file 4 [file 41467_2022_34527_MOESM8_ESM.xlsx]

## Sheet: Summary
Target site	SpCas9 variant	On-target reads	All reads	Number of off-target sites		% on-target read
VEGFA2	WT SpCas9	173	16958	193		0.0102017
	SuperFi-Cas9	216	538	2		0.401487
	evoSpCas9	160	2038	13		0.0785083
	B-HypaR-SpCas9	473	2286	18		0.206912
FANCF2	WT SpCas9	1144	6841	9		0.167227
	SuperFi-Cas9	2852	3352	1		0.850835
	evoSpCas9	2481	4376	1		0.566956
	B-HypaR-SpCas9	2558	4401	1		0.581232
CCR5s11	WT SpCas9	5575	9369	1		0.595047
	SuperFi-Cas9	3602	3735	1		0.964391
	evoSpCas9	3980	4015	1		0.991283
	B-HypaR-SpCas9	4658	4673	1		0.99679
EGFPs43	WT SpCas9	300	9906	21		0.0302847
	SuperFi-Cas9	1496	1496	0		1
	evoSpCas9	708	708	0		1
	B-HypaR-SpCas9	1754	1958	3		0.895812
Raw data is available in Source Data

## Sheet: Data from other studies
		WT				e				e-plus				HF1-plus				HF1				B-e				Hypa				evo
		On-target reads	Off-target #	All reads	% on-target read	On-target reads	Off-target #	All reads	% on-target read	On-target reads	Off-target #	All reads	% on-target read	On-target reads	Off-target #	All reads	% on-target read	On-target reads	Off-target #	All reads	% on-target read	On-target reads	Off-target #	All reads	% on-target read	On-target reads	Off-target #	All reads	% on-target read	On-target reads	Off-target #	All reads	% on-target read
FANCF site 2	Kleinstiver et al.	3502	25	11792	0.296981													4203	1	8012	0.524588
	Chen et al.	1202	10	3943	0.304844	1258	1	2294	0.548387									1374	1	4268	0.321931					2257	1	2666	0.846587
	Casini et al.	1280	79	10678	0.119873	238	5	348	0.683908									2514	2	7210	0.348682									2276	1	2735	0.832176
	Kulcsár et al. (2020)					4619	5	14107	0.327426	10542	5	25292	0.416812	3898	1	11749	0.331773	5574	1	15682	0.355439	5218	1	13808	0.377897
VEGFA 2	Tsai et al.	540	151	24846	0.0217339
	Kleinstiver et al.	334	144	37823	0.00883061													179	21	6596	0.0271377
	Chen et al.	719	134	55406	0.0129769	1272	19	18476	0.0688461									718	8	14800	0.0485135					735	18	15464	0.0475297
	Casini et al.	392	609	147251	0.00266212	10	33	2262	0.00442087									244	41	5100	0.0478431									901	10	5965	0.151048
CCR5	Casini et al.	10555	3	17362	0.607937	12169	2	18262	0.666356									6145	1	7105	0.864884									15678	1	16002	0.979753
EGFPs43	Kulcsár et al. (2020)	1493	54	27789	0.0537263	2809	8	7100	0.395634	1833	7	8225	0.222857	7661	7	32620	0.234856	593	5	837	0.708483	1407	8	3412	0.412368
Color code
<50%
<90%
<100%
=100%
omitted (differences in colouring and lower read counts)
