# Supplementary material for: SuperFi-Cas9 exhibits remarkable fidelity but severely reduced activity yet works effectively with ABE8e
Source: Nat Commun. 2022 Nov 11;13:6858. doi: 10.1038/s41467-022-34527-8 (PMC9652449; doi:10.1038/s41467-022-34527-8)
Supplement: Supplementary file 10 — Supplementary Data file 6 [file 41467_2022_34527_MOESM10_ESM.xlsx]

## Sheet: Figure1a
Repeated measures ANOVA summary
Assume sphericity?	No
F	50.56
P value	<0,0001
P value summary	****
Statistically significant (P < 0.05)?	Yes
Geisser-Greenhouse's epsilon	0.6584
R squared	0.6873
Was the matching effective?
F	5.506
P value	<0,0001
P value summary	****
Is there significant matching (P < 0.05)?	Yes
R squared	0.3646
ANOVA table	SS	DF	MS	F (DFn, DFd)	P value
Treatment (between columns)	13664	3	4555	F (1,975, 45,43) = 50,56	P<0,0001
Individual (between rows)	11409	23	496	F (23, 69) = 5,506	P<0,0001
Residual (random)	6216	69	90.09
Total	31289	95
Data summary
Number of treatments (columns)	4
Number of subjects (rows)	24
Number of missing values	0
Number of families	1
Number of comparisons per family	3
Alpha	0.05
Dunnett's multiple comparisons test	Mean Diff,	95,00% CI of diff,	Below threshold?	Summary	Adjusted P Value	B-?
SuperFi vs. WT	-32.41	-41,23 to -23,58	Yes	****	<0,0001	A	WT
SuperFi vs. HF1	-21.78	-30,50 to -13,06	Yes	****	<0,0001	C	HF1
SuperFi vs. Hypa	-23.66	-31,13 to -16,20	Yes	****	<0,0001	D	Hypa
Test details	Mean 1	Mean 2	Mean Diff,	SE of diff,	n1	n2	q	DF
SuperFi vs. WT	17.01	49.42	-32.41	3.512	24	24	9.228	23
SuperFi vs. HF1	17.01	38.79	-21.78	3.47	24	24	6.276	23
SuperFi vs. Hypa	17.01	40.68	-23.66	2.97	24	24	7.968	23

## Sheet: Figure1b
Repeated measures ANOVA summary
Assume sphericity?	Yes
F	49.33
P value	<0,0001
P value summary	****
Statistically significant (P < 0.05)?	Yes
R square	0.6636
Was the matching effective?
F	4.441
P value	<0,0001
P value summary	****
Is there significant matching (P < 0.05)?	Yes
R square	0.3324
ANOVA table	SS	DF	MS	F (DFn, DFd)	P value
Treatment (between columns)	17809	3	5936	F (3, 75) = 49,33	P<0,0001
Individual (between rows)	13362	25	534.5	F (25, 75) = 4,441	P<0,0001
Residual (random)	9026	75	120.3
Total	40197	103
Data summary
Number of treatments (columns)	4
Number of subjects (rows)	26
Number of missing values	0
Number of families	1
Number of comparisons per family	3
Alpha	0.05
Dunnett's multiple comparisons test	Mean Diff,	95,00% CI of diff,	Significant?	Summary	Adjusted P Value	B-?
SuperFi vs. WT	-35.81	-43,10 to -28,51	Yes	****	<0,0001	A	WT
SuperFi vs. HF1	-23.54	-30,83 to -16,24	Yes	****	<0,0001	C	HF1
SuperFi vs. Hypa	-25.29	-32,58 to -17,99	Yes	****	<0,0001	D	Hypa
Test details	Mean 1	Mean 2	Mean Diff,	SE of diff,	n1	n2	q	DF
SuperFi vs. WT	5.127	40.93	-35.81	3.043	26	26	11.77	75
SuperFi vs. HF1	5.127	28.66	-23.54	3.043	26	26	7.735	75
SuperFi vs. Hypa	5.127	30.42	-25.29	3.043	26	26	8.312	75

## Sheet: Figure1c
Left panel											Right panel
Repeated measures ANOVA summary											Repeated measures ANOVA summary
Assume sphericity?	No										Assume sphericity?	No
F	82.48										F	95.49
P value	<0,0001										P value	<0,0001
P value summary	****										P value summary	****
Statistically significant (P < 0.05)?	Yes										Statistically significant (P < 0.05)?	Yes
Geisser-Greenhouse's epsilon	0.5432										Geisser-Greenhouse's epsilon	0.5645
R square	0.8291										R square	0.7318
Was the matching effective?											Was the matching effective?
F	1.463										F	3.785
P value	0.1473										P value	<0,0001
P value summary	ns										P value summary	****
Is there significant matching (P < 0.05)?	No										Is there significant matching (P < 0.05)?	Yes
R square	0.07694										R square	0.2528
ANOVA table	SS	DF	MS	F (DFn, DFd)	P value						ANOVA table	SS	DF	MS	F (DFn, DFd)	P value
Treatment (between columns)	9.19	3	3.063	F (1,630, 27,71) = 82,48	P<0,0001						Treatment (between columns)	12.88	3	4.293	F (1,693, 59,27) = 95,49	P<0,0001
Individual (between rows)	0.924	17	0.05435	F (17, 51) = 1,463	P=0,1473						Individual (between rows)	5.955	35	0.1702	F (35, 105) = 3,785	P<0,0001
Residual (random)	1.894	51	0.03714								Residual (random)	4.72	105	0.04496
Total	12.01	71									Total	23.55	143
Data summary											Data summary
Number of treatments (columns)	4										Number of treatments (columns)	4
Number of subjects (rows)	18										Number of subjects (rows)	36
Number of missing values	0										Number of missing values	0
Number of families	1										Number of families	1
Number of comparisons per family	3										Number of comparisons per family	3
Alpha	0.05										Alpha	0.05
Dunnett's multiple comparisons test	Mean Diff,	95,00% CI of diff,	Significant?	Summary	Adjusted P Value	D-?					Dunnett's multiple comparisons test	Mean Diff,	95,00% CI of diff,	Significant?	Summary	Adjusted P Value	H-?
SuperFi vs. WT	-0.9383	-1,011 to -0,8655	Yes	****	<0,0001	A	WT				SuperFi vs. WT	-0.8403	-0,9229 to -0,7576	Yes	****	<0,0001	E	WT
SuperFi vs. HF1	-0.6089	-0,8128 to -0,4050	Yes	****	<0,0001	B	HF1				SuperFi vs. HF1	-0.4239	-0,5662 to -0,2816	Yes	****	<0,0001	F	HF1
SuperFi vs. Hypa	-0.7922	-0,9027 to -0,6817	Yes	****	<0,0001	C	Hypa				SuperFi vs. Hypa	-0.3422	-0,4767 to -0,2077	Yes	****	<0,0001	G	Hypa
Test details	Mean 1	Mean 2	Mean Diff,	SE of diff,	n1	n2	q	DF			Test details	Mean 1	Mean 2	Mean Diff,	SE of diff,	n1	n2	q	DF
SuperFi vs. WT	0.03611	0.9744	-0.9383	0.02825	18	18	33.21	17			SuperFi vs. WT	0.08028	0.9206	-0.8403	0.03366	36	36	24.96	35
SuperFi vs. HF1	0.03611	0.645	-0.6089	0.07911	18	18	7.697	17			SuperFi vs. HF1	0.08028	0.5042	-0.4239	0.05796	36	36	7.313	35
SuperFi vs. Hypa	0.03611	0.8283	-0.7922	0.04288	18	18	18.48	17			SuperFi vs. Hypa	0.08028	0.4225	-0.3422	0.05478	36	36	6.247	35

## Sheet: Figure1g
Repeated measures ANOVA summary
Assume sphericity?	Yes
F	9.459
P value	0.0025
P value summary	**
Statistically significant (P < 0.05)?	Yes
R squared	0.5747
Was the matching effective?
F	20.01
P value	<0,0001
P value summary	****
Is there significant matching (P < 0.05)?	Yes
R squared	0.8097
ANOVA table	SS	DF	MS	F (DFn, DFd)	P value
Treatment (between columns)	0.1777	2	0.08883	F (2, 14) = 9,459	P=0,0025
Individual (between rows)	1.315	7	0.1879	F (7, 14) = 20,01	P<0,0001
Residual (random)	0.1315	14	0.009391
Total	1.625	23
Data summary
Number of treatments (columns)	3
Number of subjects (rows)	8
Number of missing values	0
Number of families	1
Number of comparisons per family	2
Alpha	0.05
Dunnett's multiple comparisons test	Mean Diff,	95,00% CI of diff,	Below threshold?	Summary	Adjusted P Value	C-?
SuperFi vs. WT	-0.1987	-0,3177 to -0,07962	Yes	**	0.002	A	WT
SuperFi vs. HF1	-0.1602	-0,2793 to -0,04117	Yes	**	0.0097	B	HF1
Test details	Mean 1	Mean 2	Mean Diff,	SE of diff,	n1	n2	q	DF
SuperFi vs. WT	0.09407	0.2927	-0.1987	0.04845	8	8	4.1	14
SuperFi vs. HF1	0.09407	0.2543	-0.1602	0.04845	8	8	3.307	14

## Sheet: Figure2e
Repeated measures ANOVA summary
Assume sphericity?	No
F	56.6
P value	<0,0001
P value summary	****
Statistically significant (P < 0.05)?	Yes
Geisser-Greenhouse's epsilon	0.3855
R squared	0.5921
Was the matching effective?
F	39.61
P value	<0,0001
P value summary	****
Is there significant matching (P < 0.05)?	Yes
R squared	0.6688
ANOVA table	SS	DF	MS	F (DFn, DFd)	P value
Treatment (between columns)	11568	8	1446	F (3,084, 120,3) = 56,60	P<0,0001
Individual (between rows)	39465	39	1012	F (39, 312) = 39,61	P<0,0001
Residual (random)	7971	312	25.55
Total	59005	359
Data summary
Number of treatments (columns)	9
Number of subjects (rows)	40
Number of missing values	0
Number of families	1
Number of comparisons per family	8
Alpha	0.05
Dunnett's multiple comparisons test	Mean Diff,	95,00% CI of diff,	Below threshold?	Summary	Adjusted P Value	B-?
SuperFi vs. WT	-15.62	-20,43 to -10,81	Yes	****	<0,0001	A	WT
SuperFi vs. SuperFi (D1010Y)	5.102	1,885 to 8,319	Yes	***	0.0006	C	SuperFi (D1010Y)
SuperFi vs. SuperFi (D1013Y)	0.8235	-1,566 to 3,213	No	ns	0.9029	D	SuperFi (D1013Y)
SuperFi vs. SuperFi (D1016Y)	1.469	-0,3440 to 3,282	No	ns	0.1575	E	SuperFi (D1016Y)
SuperFi vs. SuperFi (D1018V)	1.253	-0,5870 to 3,092	No	ns	0.3057	F	SuperFi (D1018V)
SuperFi vs. SuperFi (D1019R)	1.08	-0,9067 to 3,067	No	ns	0.5425	G	SuperFi (D1019R)
SuperFi vs. SuperFi (D1027Q)	1.146	-0,9091 to 3,201	No	ns	0.5154	H	SuperFi (D1027Q)
SuperFi vs. SuperFi (D1031K)	-4.719	-8,738 to -0,6991	Yes	*	0.015	I	SuperFi (D1031K)
Test details	Mean 1	Mean 2	Mean Diff,	SE of diff,	n1	n2	q	DF
SuperFi vs. WT	10.2	25.82	-15.62	1.733	40	40	9.013	39
SuperFi vs. SuperFi (D1010Y)	10.2	5.1	5.102	1.158	40	40	4.405	39
SuperFi vs. SuperFi (D1013Y)	10.2	9.378	0.8235	0.8602	40	40	0.9573	39
SuperFi vs. SuperFi (D1016Y)	10.2	8.732	1.469	0.6528	40	40	2.251	39
SuperFi vs. SuperFi (D1018V)	10.2	8.949	1.253	0.6624	40	40	1.891	39
SuperFi vs. SuperFi (D1019R)	10.2	9.122	1.08	0.7153	40	40	1.51	39
SuperFi vs. SuperFi (D1027Q)	10.2	9.056	1.146	0.7398	40	40	1.549	39
SuperFi vs. SuperFi (D1031K)	10.2	14.92	-4.719	1.447	40	40	3.261	39

## Sheet: Figure2f
Repeated measures ANOVA summary
Assume sphericity?	No
F	157.9
P value	<0,0001
P value summary	****
Statistically significant (P < 0.05)?	Yes
Geisser-Greenhouse's epsilon	0.734
R squared	0.9028
Was the matching effective?
F	1.43
P value	0.1828
P value summary	ns
Is there significant matching (P < 0.05)?	No
R squared	0.065
ANOVA table	SS	DF	MS	F (DFn, DFd)	P value
Treatment (between columns)	6.633	2	3.317	F (1,468, 24,96) = 157,9	P<0,0001
Individual (between rows)	0.5108	17	0.03004	F (17, 34) = 1,430	P=0,1828
Residual (random)	0.7142	34	0.02101
Total	7.858	53
Data summary
Number of treatments (columns)	3
Number of subjects (rows)	18
Number of missing values	0
Number of families	1
Number of comparisons per family	2
Alpha	0.05
Dunnett's multiple comparisons test	Mean Diff,	95,00% CI of diff,	Below threshold?	Summary	Adjusted P Value	B-?
SuperFi vs. WT	-0.83	-0,9060 to -0,7540	Yes	****	<0,0001	A	WT
SuperFi vs. SuperFi (D1031K)	-0.225	-0,3489 to -0,1011	Yes	***	0.0008	C	SuperFi (D1031K)
Test details	Mean 1	Mean 2	Mean Diff,	SE of diff,	n1	n2	q	DF
SuperFi vs. WT	0.09111	0.9211	-0.83	0.03151	18	18	26.34	17
SuperFi vs. SuperFi (D1031K)	0.09111	0.3161	-0.225	0.05141	18	18	4.377	17

## Sheet: Figure3a
CBE										ABE7										ABE8e
Repeated measures ANOVA summary										Repeated measures ANOVA summary										Repeated measures ANOVA summary
Assume sphericity?	Yes									Assume sphericity?	Yes									Assume sphericity?	Yes
F	79.73									F	472									F	10.42
P value	<0,0001									P value	<0,0001									P value	0.0002
P value summary	****									P value summary	****									P value summary	***
Statistically significant (P < 0.05)?	Yes									Statistically significant (P < 0.05)?	Yes									Statistically significant (P < 0.05)?	Yes
R square	0.8076									R square	0.9613									R square	0.3541
Was the matching effective?										Was the matching effective?										Was the matching effective?
F	6.993									F	9.829									F	5.684
P value	<0,0001									P value	<0,0001									P value	<0,0001
P value summary	****									P value summary	****									P value summary	****
Is there significant matching (P < 0.05)?	Yes									Is there significant matching (P < 0.05)?	Yes									Is there significant matching (P < 0.05)?	Yes
R square	0.4022									R square	0.1598									R square	0.6474
ANOVA table	SS	DF	MS	F (DFn, DFd)	P value					ANOVA table	SS	DF	MS	F (DFn, DFd)	P value					ANOVA table	SS	DF	MS	F (DFn, DFd)	P value
Treatment (between columns)	3722	2	1861	F (2, 38) = 79,73	P<0,0001					Treatment (between columns)	18236	2	9118	F (2, 38) = 472,0	P<0,0001					Treatment (between columns)	1094	2	546.8	F (2, 38) = 10,42	P=0,0002
Individual (between rows)	3101	19	163.2	F (19, 38) = 6,993	P<0,0001					Individual (between rows)	3608	19	189.9	F (19, 38) = 9,829	P<0,0001					Individual (between rows)	5670	19	298.4	F (19, 38) = 5,684	P<0,0001
Residual (random)	886.9	38	23.34							Residual (random)	734.1	38	19.32							Residual (random)	1995	38	52.5
Total	7710	59								Total	22578	59								Total	8759	59
Data summary										Data summary										Data summary
Number of treatments (columns)	3									Number of treatments (columns)	3									Number of treatments (columns)	3
Number of subjects (rows)	20									Number of subjects (rows)	20									Number of subjects (rows)	20
Number of missing values	0									Number of missing values	0									Number of missing values	0
Number of families	1									Number of families	1									Number of families	1
Number of comparisons per family	2									Number of comparisons per family	2									Number of comparisons per family	2
Alpha	0.05									Alpha	0.05									Alpha	0.05
Dunnett's multiple comparisons test	Mean Diff,	95,00% CI of diff,	Significant?	Summary	Adjusted P Value	C-?				Dunnett's multiple comparisons test	Mean Diff,	95,00% CI of diff,	Significant?	Summary	Adjusted P Value	F-?				Dunnett's multiple comparisons test	Mean Diff,	95,00% CI of diff,	Significant?	Summary	Adjusted P Value	I-?
SuperFi vs. WT	-19.1	-22,61 to -15,59	Yes	****	<0,0001	A	WT			SuperFi vs. WT	-37.4	-40,59 to -34,21	Yes	****	<0,0001	D	WT			SuperFi vs. WT	-8.15	-13,41 to -2,886	Yes	**	0.002	G	WT
SuperFi vs. HeF	-11.9	-15,41 to -8,390	Yes	****	<0,0001	B	HeF			SuperFi vs. Hypa	-36.55	-39,74 to -33,36	Yes	****	<0,0001	E	Hypa			SuperFi vs. HeF	1.6	-3,664 to 6,864	No	ns	0.7098	H	HeF
Test details	Mean 1	Mean 2	Mean Diff,	SE of diff,	n1	n2	q	DF		Test details	Mean 1	Mean 2	Mean Diff,	SE of diff,	n1	n2	q	DF		Test details	Mean 1	Mean 2	Mean Diff,	SE of diff,	n1	n2	q	DF
SuperFi vs. WT	5.4	24.5	-19.1	1.528	20	20	12.5	38		SuperFi vs. WT	9.2	46.6	-37.4	1.39	20	20	26.91	38		SuperFi vs. WT	47.35	55.5	-8.15	2.291	20	20	3.557	38
SuperFi vs. HeF	5.4	17.3	-11.9	1.528	20	20	7.789	38		SuperFi vs. Hypa	9.2	45.75	-36.55	1.39	20	20	26.3	38		SuperFi vs. HeF	47.35	45.75	1.6	2.291	20	20	0.6983	38

## Sheet: Figure3b
On-target editing (A4-A8)										Bystander editing
Repeated measures ANOVA summary										Repeated measures ANOVA summary
Assume sphericity?	Yes									Assume sphericity?	No
F	61.69									F	17.05
P value	<0,0001									P value	<0,0001
P value summary	****									P value summary	****
Statistically significant (P < 0.05)?	Yes									Statistically significant (P < 0.05)?	Yes
R squared	0.6956									Geisser-Greenhouse's epsilon	0.4582
										R squared	0.2989
Was the matching effective?
F	10.13									Was the matching effective?
P value	<0,0001									F	5.185
P value summary	****									P value	<0,0001
Is there significant matching (P < 0.05)?	Yes									P value summary	****
R squared	0.5069									Is there significant matching (P < 0.05)?	Yes
										R squared	0.5479
ANOVA table	SS	DF	MS	F (DFn, DFd)	P value
Treatment (between columns)	21321	3	7107	F (3, 81) = 61,69	P<0,0001					ANOVA table	SS	DF	MS	F (DFn, DFd)	P value
Individual (between rows)	31517	27	1167	F (27, 81) = 10,13	P<0,0001					Treatment (between columns)	4740	3	1580	F (1,375, 54,99) = 17,05	P<0,0001
Residual (random)	9332	81	115.2							Individual (between rows)	19219	40	480.5	F (40, 120) = 5,185	P<0,0001
Total	62170	111								Residual (random)	11121	120	92.67
										Total	35080	163
Data summary
Number of treatments (columns)	4									Data summary
Number of subjects (rows)	28									Number of treatments (columns)	4
Number of missing values	0									Number of subjects (rows)	41
										Number of missing values	0
Number of families	1									Number of families	1
Number of comparisons per family	3									Number of comparisons per family	3
Alpha	0.05									Alpha	0.05
Dunnett's multiple comparisons test	Mean Diff,	95,00% CI of diff,	Below threshold?	Summary	Adjusted P Value	D-?				Dunnett's multiple comparisons test	Mean Diff,	95,00% CI of diff,	Below threshold?	Summary	Adjusted P Value	H-?
SuperFi-ABE8e vs. ABE7	18.2	11,34 to 25,07	Yes	****	<0,0001	A	ABE7			SuperFi-ABE8e vs. ABE7	5.865	2,186 to 9,543	Yes	**	0.0011	E	ABE7
SuperFi-ABE8e vs. ABE8e	-20.79	-27,65 to -13,92	Yes	****	<0,0001	B	ABE8e			SuperFi-ABE8e vs. ABE8e	-9.167	-14,58 to -3,749	Yes	***	0.0005	F	ABE8e
SuperFi-ABE8e vs. HeF-ABE8e	-0.2907	-7,158 to 6,577	No	ns	0.9993	C	HeF-ABE8e			SuperFi-ABE8e vs. HeF-ABE8e	-0.0561	-2,626 to 2,514	No	ns	>0,9999	G	HeF-ABE8e
Test details	Mean 1	Mean 2	Mean Diff,	SE of diff,	n1	n2	q	DF		Test details	Mean 1	Mean 2	Mean Diff,	SE of diff,	n1	n2	q	DF
SuperFi-ABE8e vs. ABE7	37.48	19.28	18.2	2.869	28	28	6.346	81		SuperFi-ABE8e vs. ABE7	6.641	0.7761	5.865	1.507	41	41	3.893	40
SuperFi-ABE8e vs. ABE8e	37.48	58.27	-20.79	2.869	28	28	7.246	81		SuperFi-ABE8e vs. ABE8e	6.641	15.81	-9.167	2.219	41	41	4.131	40
SuperFi-ABE8e vs. HeF-ABE8e	37.48	37.77	-0.2907	2.869	28	28	0.1013	81		SuperFi-ABE8e vs. HeF-ABE8e	6.641	6.697	-0.0561	1.052	41	41	0.0533	40

## Sheet: Figure3c
MM1										MM2-3
Repeated measures ANOVA summary										Repeated measures ANOVA summary
Assume sphericity?	No									Assume sphericity?	Yes
F	20.35									F	60.63
P value	0.0002									P value	<0,0001
P value summary	***									P value summary	****
Statistically significant (P < 0.05)?	Yes									Statistically significant (P < 0.05)?	Yes
Geisser-Greenhouse's epsilon	0.5304									R square	0.8124
R squared	0.5449
										Was the matching effective?
Was the matching effective?										F	2.352
F	0.6778									P value	0.0262
P value	0.8017									P value summary	*
P value summary	ns									Is there significant matching (P < 0.05)?	Yes
Is there significant matching (P < 0.05)?	No									R square	0.1808
R squared	0.1336
										ANOVA table	SS	DF	MS	F (DFn, DFd)	P value
ANOVA table	SS	DF	MS	F (DFn, DFd)	P value					Treatment (between columns)	4.82	2	2.41	F (2, 28) = 60,63	P<0,0001
Treatment (between columns)	1.691	2	0.8455	F (1,061, 18,03) = 20,35	P=0,0002					Individual (between rows)	1.309	14	0.09349	F (14, 28) = 2,352	P=0,0262
Individual (between rows)	0.4787	17	0.02816	F (17, 34) = 0,6778	P=0,8017					Residual (random)	1.113	28	0.03974
Residual (random)	1.412	34	0.04154							Total	7.242	44
Total	3.582	53
										Data summary
Data summary										Number of treatments (columns)	3
Number of treatments (columns)	3									Number of subjects (rows)	15
Number of subjects (rows)	18									Number of missing values	0
Number of missing values	0
Number of families	1									Number of families	1
Number of comparisons per family	2									Number of comparisons per family	2
Alpha	0.05									Alpha	0.05
Dunnett's multiple comparisons test	Mean Diff,	95,00% CI of diff,	Below threshold?	Summary	Adjusted P Value	E-?				Dunnett's multiple comparisons test	Mean Diff,	95,00% CI of diff,	Below threshold?	Summary	Adjusted P Value	F-?
MM1-SuperFi vs. MM1-wt	-0.4072	-0,6340 to -0,1805	Yes	***	0.0009	A	MM1-wt			MM2-3-SuperFi vs. MM2-3-wt	-0.7853	-0,9549 to -0,6158	Yes	****	<0,0001	B	MM2-3-wt
MM1-SuperFi vs. MM1-HeF	-0.3322	-0,4716 to -0,1928	Yes	****	<0,0001	C	MM1-HeF			MM2-3-SuperFi vs. MM2-3-HeF	-0.532	-0,7015 to -0,3625	Yes	****	<0,0001	D	MM2-3-HeF
Test details	Mean 1	Mean 2	Mean Diff,	SE of diff,	n1	n2	q	DF		Test details	Mean 1	Mean 2	Mean Diff,	SE of diff,	n1	n2	q	DF
MM1-SuperFi vs. MM1-wt	0.6878	1.095	-0.4072	0.09406	18	18	4.329	17		MM2-3-SuperFi vs. MM2-3-wt	0.228	1.013	-0.7853	0.0728	15	15	10.79	28
MM1-SuperFi vs. MM1-HeF	0.6878	1.02	-0.3322	0.05783	18	18	5.744	17		MM2-3-SuperFi vs. MM2-3-HeF	0.228	0.76	-0.532	0.0728	15	15	7.308	28

## Sheet: Figure3d
Repeated measures ANOVA summary
Repeated measures ANOVA summary
Assume sphericity?	No
F	5.029
P value	0.0141
P value summary	*
Statistically significant (P < 0.05)?	Yes
Geisser-Greenhouse's epsilon	0.5358
R squared	0.1069
Was the matching effective?
F	3.341
P value	<0,0001
P value summary	****
Is there significant matching (P < 0.05)?	Yes
R squared	0.4986
ANOVA table	SS	DF	MS	F (DFn, DFd)	P value
Treatment (between columns)	3.959	3	1.32	F (1,607, 67,51) = 5,029	P=0,0141
Individual (between rows)	36.82	42	0.8767	F (42, 126) = 3,341	P<0,0001
Residual (random)	33.06	126	0.2624
Total	73.84	171
Data summary
Number of treatments (columns)	4
Number of subjects (rows)	43
Number of missing values	0
Number of families	1
Number of comparisons per family	3
Alpha	0.05
Dunnett's multiple comparisons test	Mean Diff,	95,00% CI of diff,	Below threshold?	Summary	Adjusted P Value	D-?
SuperFi-ABE8e vs. ABE7	-0.2	-0,5802 to 0,1801	No	ns	0.4411	A	ABE7
SuperFi-ABE8e vs. ABE8e	-0.3955	-0,6535 to -0,1374	Yes	**	0.0016	B	ABE8e
SuperFi-ABE8e vs. HeF-ABE8e	-0.06252	-0,1513 to 0,02621	No	ns	0.2198	C	HeF-ABE8e
Test details	Mean 1	Mean 2	Mean Diff,	SE of diff,	n1	n2	q	DF
SuperFi-ABE8e vs. ABE7	0.008136	0.2082	-0.2	0.156	43	43	1.282	42
SuperFi-ABE8e vs. ABE8e	0.008136	0.4036	-0.3955	0.1059	43	43	3.735	42
SuperFi-ABE8e vs. HeF-ABE8e	0.008136	0.07066	-0.06252	0.03641	43	43	1.717	42

[truncated: 3 more sheets: Supp. Fig. 7c, Supp. Fig. 8b, Supp. Fig. 10b]
