# Supplementary material for: SuperFi-Cas9 exhibits remarkable fidelity but severely reduced activity yet works effectively with ABE8e
Source: Nat Commun. 2022 Nov 11;13:6858. doi: 10.1038/s41467-022-34527-8 (PMC9652449; doi:10.1038/s41467-022-34527-8)
Supplement: Supplementary file 11 — Supplementary Data file 7 [file 41467_2022_34527_MOESM11_ESM.xlsx]

## Sheet: Munka1
Allele frequency tables of DNA on-target base editing analyzed by CRISPresso of alleles with frequencies of 1% or higher that result from base editing with 13 sgRNAs. Data related to experiment shown in Figure 3b, Supplementary Figure 7b, 10a, 10b. Numbering indicates the position in the protospacer with 1 being the most PAM-distal location. Modified bases are shown in red.
	Site: RUNX																				ABE variants (replicates indicated #1-3)
	Nucleotide position in protospacer (5' to 3')																				untransfected			ABE7			ABE8e			HEF-ABE8e			SuperFi-ABE8e			dABE8e			dSuperFi-ABE8e
# of bases modified	1	2	3	4	5	6	7	8	9	10	11	12	13	14	15	16	17	18	19	20	#1	#2	#3	#1	#2	#3	#1	#2	#3	#1	#2	#3	#1	#2	#3	#1	#2	#3	#1	#2	#3
0	G	C	A	T	T	T	T	C	A	G	G	A	G	G	A	A	G	C	G	A	94.6279	94.2234	94.4414	88.3179	87.6367	87.9966	24.2515	18.8478	16.5191	62.8431	65.2764	62.3323	60.3372	57.8105	56.8051	56.1691	58.0915	55.6364	88.0275	88.4362	87.868
2	G	C	G	T	T	T	T	C	G	G	G	A	G	G	A	A	G	C	G	A							45.6001	51.5651	52.7362	17.4979	15.9769	17.7223	8.77394	9.27448	9.30331	25.2033	25.1292	25.5758	2.10446	1.96103	2.01078
1	G	C	G	T	T	T	T	C	A	G	G	A	G	G	A	A	G	C	G	A				4.69997	5.86149	4.72267	15.5428	16.0839	16.1852	12.647	11.6458	12.2702	19.5122	21.2751	21.5201	10.8374	9.10537	10.4069	3.5874	3.17561	3.19415
3	G	C	G	T	T	T	T	C	G	G	G	G	G	G	A	A	G	C	G	A							4.2567	3.7962	4.19509							1.08833		1.14286
1	G	C	A	T	T	T	T	C	G	G	G	A	G	G	A	A	G	C	G	A													2.25896	2.48089	2.6601
2	G	C	G	T	T	T	T	C	A	G	G	G	G	G	A	A	G	C	G	A							2.03072	2.18115	2.279
	Site: HEK3																				ABE variants (replicates indicated #1-3)
	Nucleotide position in protospacer (5' to 3')																				untransfected			ABE7			ABE8e			HEF-ABE8e			SuperFi-ABE8e			dABE8e			dSuperFi-ABE8e
# of bases modified	1	2	3	4	5	6	7	8	9	10	11	12	13	14	15	16	17	18	19	20	#1	#2	#3	#1	#2	#3	#1	#2	#3	#1	#2	#3	#1	#2	#3	#1	#2	#3	#1	#2	#3
0	G	G	C	C	C	A	G	A	C	T	G	A	G	C	A	C	G	T	G	A	94.8801	94.6099	95.0137	59.4658	51.8065	47.5965	27.7877	26.6404	27.563	39.0759	31.2977	32.9451	35.2773	25.139	21.616	49.8934	49.705	50.6005	58.258	50.227	43.1826
2	G	G	C	C	C	G	G	G	C	T	G	A	G	C	A	C	G	T	G	A				7.51632	9.71372	12.5129	53.8376	53.4196	53.3387	43.2585	50.0117	50.7236	49.7421	58.5253	63.5361	40.4114	40.4487	39.3582	30.5576	36.4859	42.9515
3	G	G	C	C	C	G	G	G	C	T	G	G	G	C	A	C	G	T	G	A							3.97683	4.17801	3.90739						1.34664				1.56433	2.33384	2.58831
3	G	G	C	C	A	G	G	G	C	T	G	A	G	C	A	C	G	T	G	A							2.04411	2.05011	2.09586			1.06192				1.49881	1.45409	1.76808
3	G	G	C	C	T	G	G	G	C	T	G	A	G	C	A	C	G	T	G	A							1.44815	1.71121	1.50284
1	G	G	C	C	C	G	G	A	C	T	G	A	G	C	A	C	G	T	G	A				26.7773	32.1158	33.2791	1.17523	1.35008	1.33225	9.96261	10.2995	7.04804	6.56971	7.04846	4.74808	1.17898		1.00747	2.47951	2.82854	2.43645
3	G	G	C	T	C	G	G	G	C	T	G	A	G	C	A	C	G	T	G	A								1.30563	1.12104
1	G	G	C	C	C	A	G	G	C	T	G	A	G	C	A	C	G	T	G	A					1.22409	1.1093							1.16062	1.10493
3	G	G	C	C	C	G	G	G	C	T	G	A	G	C	G	C	G	T	G	A														1.16993	1.69492				1.96871	2.66558	3.75702
	Site: HEXA																				ABE variants (replicates indicated #1-3)
	Nucleotide position in protospacer (5' to 3')																				untransfected			ABE7			ABE8e			HEF-ABE8e			SuperFi-ABE8e			dABE8e			dSuperFi-ABE8e
# of bases modified	1	2	3	4	5	6	7	8	9	10	11	12	13	14	15	16	17	18	19	20	#1	#2	#3	#1	#2	#3	#1	#2	#3	#1	#2	#3	#1	#2	#3	#1	#2	#3	#1	#2	#3
0	T	A	C	C	T	G	A	A	C	C	G	T	A	T	A	T	C	C	T	A	94.3747	94.5791	94.7771	81.0466	82.3313	83.7547	27.545	29.1174	29.6732	60.7609	60.8391	63.8258	39.8592	49.0972	54.7025	57.9424	59.8768	61.4627	87.0932	87.5242	88.9068
3	T	G	C	C	T	G	G	G	C	C	G	T	A	T	A	T	C	C	T	A							40.9218	39.2876	38.682	9.38166	9.33326	7.74395	9.63149	7.73145	6.10365	19.8402	18.6002	17.9813
2	T	A	C	C	T	G	G	G	C	C	G	T	A	T	A	T	C	C	T	A				1.69846	1.31626	1.16988	6.94444	7.19534	7.08186				5.94102	4.78223	4.01152	1.2324	1.54907	1.39501
4	T	G	C	C	T	G	G	G	C	C	G	T	G	T	A	T	C	C	T	A							4.66325	4.19803	4.33675	2.38539	2.47735	1.68627	1.98923	1.69621	1.35317	3.20035	3.21122	2.69771
2	T	G	C	C	T	G	G	A	C	C	G	T	A	T	A	T	C	C	T	A							1.95531	2.29839	2.29356	5.617	5.21657	5.41324	4.43176	3.21186	2.99424	3.10293	2.872	2.83106
1	T	G	C	C	T	G	A	A	C	C	G	T	A	T	A	T	C	C	T	A							1.76133	1.86828	1.89118	7.84915	8.1653	7.54524	7.67959	7.72051	6.63628	3.62901	3.48259	3.37983	2.33337	1.9333	1.72979
1	T	A	C	C	T	G	G	A	C	C	G	T	A	T	A	T	C	C	T	A				5.3555	5.31839	4.59636	1.59839	1.819	2.07448	1.45256	1.18368	1.50905	3.25849	2.60451	2.41843	2.50378	2.3858	2.40025
2	T	G	C	C	T	G	A	G	C	C	G	T	A	T	A	T	C	C	T	A										2.95842	2.9592	2.60459	6.47965	5.7343	5.20633
1	T	A	C	C	T	G	A	G	C	C	G	T	A	T	A	T	C	C	T	A				4.2385	4.00806	3.58727				1.16604	1.43508	1.20294	6.05301	5.72882	5.37908
1	T	A	C	C	T	G	A	A	C	C	G	T	G	T	A	T	C	C	T	A													1.3386	1.3515
	Site: LIG1																				ABE variants (replicates indicated #1-3)
	Nucleotide position in protospacer (5' to 3')																				untransfected			ABE7			ABE8e			HEF-ABE8e			SuperFi-ABE8e			dABE8e			dSuperFi-ABE8e
# of bases modified	1	2	3	4	5	6	7	8	9	10	11	12	13	14	15	16	17	18	19	20	#1	#2	#3	#1	#2	#3	#1	#2	#3	#1	#2	#3	#1	#2	#3	#1	#2	#3	#1	#2	#3
0	C	C	T	G	C	G	A	A	T	A	C	A	A	A	T	A	T	G	A	C	98.781	98.6067	98.5093	89.4122	87.4052	88.8727	77.8749	78.0593	77.3898	88.8524	88.8342	90.4363	62.7844	59.5346	66.2541	89.2826	90.1203	90.5741	96.479	96.3601	95.8766
1	C	C	T	G	C	G	A	A	T	G	C	A	A	A	T	A	T	G	A	C				4.05438	5.72287	4.79211	17.7274	17.7894	18.203	6.71952	7.11348	5.67033	31.9338	35.1648	28.1549	5.71594	4.80353	4.52442	1.937	2.37993	2.541
1	C	C	T	G	C	G	G	A	T	A	C	A	A	A	T	A	T	G	A	C				2.90284	3.00413	3.00043	1.88473	1.80823	1.81564	2.50411	2.40712	2.18867	1.92292	1.8746	2.07693	3.3697	3.38412	3.3419
1	C	C	T	G	C	G	A	G	T	A	C	A	A	A	T	A	T	G	A	C				2.16713	2.51596	2.1003							1.47787	1.74531	1.6117
	Site: SCN5a-Intr																				ABE variants (replicates indicated #1-3)
	Nucleotide position in protospacer (5' to 3')																				untransfected			ABE7			ABE8e			HEF-ABE8e			SuperFi-ABE8e			dABE8e			dSuperFi-ABE8e
# of bases modified	1	2	3	4	5	6	7	8	9	10	11	12	13	14	15	16	17	18	19	20	#1	#2	#3	#1	#2	#3	#1	#2	#3	#1	#2	#3	#1	#2	#3	#1	#2	#3	#1	#2	#3
0	G	T	T	G	C	A	C	A	G	A	A	G	G	G	T	A	G	G	C	A	74.8016	75.4758	74.7767	45.3552	41.1323	36.8331	22.8604	25.0797	25.9028	44.7992	43.5862	40.325	39.197	32.6509	30.1546	55.8591	55.2002	52.1311	69.9094	67.4695	64.8618
3	G	T	T	G	C	G	C	G	G	G	A	G	G	G	T	A	G	G	C	A							24.0565	23.63	21.8056	1.30757	1.60451	2.06032	1.8005		1.72212	5.15967	5.98346	5.94309
2	G	T	T	G	C	G	C	G	G	A	A	G	G	G	T	A	G	G	C	A				5.18215	7.0554	7.55585	14.1369	12.6703	13.0556	23.8308	26.517	28.1542	17.9761	22.6082	26.1481	11.8105	12.8372	12.6186	3.306	4.14485	6.00995
4	G	T	T	G	C	G	C	G	G	G	G	G	G	G	T	A	G	G	C	A							8.89874	9.18141	8.26389							1.18765	1.1423	1.59683
1	G	T	T	G	C	G	C	A	G	A	A	G	G	G	T	A	G	G	C	A				22.459	26.0274	27.7661				2.65049	2.4665	1.9435	12.8827	13.3903	10.5553				2.65861	3.30716	4.35456
1	G	T	T	G	C	A	C	G	G	A	A	G	G	G	T	A	G	G	C	A														1.05764
1	G	T	T	G	C	T	C	A	G	A	A	G	G	G	T	A	G	G	C	A	1.16213	1.08347	1.15713																	1.11693
2	G	T	T	G	C	G	C	A	G	G	A	G	G	G	T	A	G	G	C	A					1.21227	1.31406
	Site: SCN5a-UTR																				ABE variants (replicates indicated #1-3)
	Nucleotide position in protospacer (5' to 3')																				untransfected			ABE7			ABE8e			HEF-ABE8e			SuperFi-ABE8e			dABE8e			dSuperFi-ABE8e
# of bases modified	1	2	3	4	5	6	7	8	9	10	11	12	13	14	15	16	17	18	19	20	#1	#2	#3	#1	#2	#3	#1	#2	#3	#1	#2	#3	#1	#2	#3	#1	#2	#3	#1	#2	#3
0	C	C	A	G	C	A	C	A	G	C	C	A	C	C	C	C	C	A	G	G	92.0097	92.2351	91.3886	69.1516	69.323	74.5149	39.6848	39.3948	41.6101	48.7032	56.7179	60.4064	47.6243	58.3813	62.1554	66.6546	68.9755	68.9652	87.1024	88.1005	89.4274
3	C	C	G	G	C	G	C	G	G	C	C	A	C	C	C	C	C	A	G	G				1.04585			37.8323	38.4096	35.8232	19.922	15.638	11.7178	11.3946	7.77715	6.06689	20.0782	18.4835	19.0413	1.5032	1.01361
4	C	C	G	G	C	G	C	G	G	C	C	G	C	C	C	C	C	A	G	G							6.29135	6.05208	5.29475	2.2263	1.42083		1.93477	1.15968		1.40417	1.08726	1.02569
4	C	C	G	G	C	G	C	G	G	C	C	C	C	C	C	C	C	A	G	G							3.41634	3.70162	3.42486	1.8935		1.05652	1.02731			2.03387	1.65901	1.51315
2	C	C	A	G	C	G	C	G	G	C	C	A	C	C	C	C	C	A	G	G				5.69779	4.74498	3.24112	1.86455	2.53343	2.23403	14.8038	14.75	13.8678	12.8328	11.313	10.6646	1.40417	1.52779	1.1374	1.48659
1	C	C	A	G	C	A	C	A	G	C	C	C	C	C	C	C	C	A	G	G	2.50629	2.30013	2.483	1.93273	1.7773	1.97151	1.04655		1.2794	1.29676	1.36755	1.55892	1.30126	1.69492	1.85809	1.73712	1.85584	1.95999	2.42505	2.53704	2.40425
1	C	C	A	G	C	G	C	A	G	C	C	A	C	C	C	C	C	A	G	G				11.9562	13.5901	10.8898				1.26234	1.5718	2.16476	7.85036	7.20136	6.87062
2	C	C	G	G	C	G	C	A	G	C	C	A	C	C	C	C	C	A	G	G				1.06258									2.14023	1.6787	1.68525
3	C	C	A	G	C	G	C	G	G	C	C	G	C	C	C	C	C	A	G	G													1.23277
1	C	C	A	G	C	A	C	C	G	C	C	A	C	C	C	C	C	A	G	G																				1.12757
1	C	C	A	G	C	A	C	G	G	C	C	A	C	C	C	C	C	A	G	G				1.44746	1.53757	1.37283
1	C	C	G	G	C	A	C	A	G	C	C	A	C	C	C	C	C	A	G	G				1.01238
	Site: VEGFA site 3																				ABE variants (replicates indicated #1-3)
	Nucleotide position in protospacer (5' to 3')																				untransfected			ABE7			ABE8e			HEF-ABE8e			SuperFi-ABE8e			dABE8e			dSuperFi-ABE8e
# of bases modified	1	2	3	4	5	6	7	8	9	10	11	12	13	14	15	16	17	18	19	20	#1	#2	#3	#1	#2	#3	#1	#2	#3	#1	#2	#3	#1	#2	#3	#1	#2	#3	#1	#2	#3
0	G	G	T	G	A	G	T	G	A	G	T	G	T	G	T	G	C	G	T	G	99.2716	99.2751	99.1523	58.3568	56.034	51.4944	55.9831	50.4274	49.0239	48.9565	44.6207	42.7332	59.3521	57.0124	54.7801	67.0053	62.5512	63.6416	92.9345	92.7947	93.2092
1	G	G	T	G	G	G	T	G	A	G	T	G	T	G	T	G	C	G	T	G				40.7042	43.2749	47.5235	39.2304	42.9182	43.4382	46.6309	50.2759	51.1388	34.9633	36.6601	38.1232	30.4278	35.0614	34.104	5.46397	5.94614	5.15759
2	G	G	T	G	G	G	T	G	G	G	T	G	T	G	T	G	C	G	T	G							3.94181	5.61661	6.3449	3.45856	3.7931	4.82646	4.27873	4.43575	4.39883	1.65775	1.84175	1.50289
1	G	G	T	G	A	G	T	G	G	G	T	G	T	G	T	G	C	G	T	G															1.40762
	Site: AR																				ABE variants (replicates indicated #1-3)
	Nucleotide position in protospacer (5' to 3')																				untransfected			ABE7			ABE8e			HEF-ABE8e			SuperFi-ABE8e			dABE8e			dSuperFi-ABE8e
# of bases modified	1	2	3	4	5	6	7	8	9	10	11	12	13	14	15	16	17	18	19	20	#1	#2	#3	#1	#2	#3	#1	#2	#3	#1	#2	#3	#1	#2	#3	#1	#2	#3	#1	#2	#3
0	G	T	T	G	G	A	G	C	A	T	C	T	G	A	G	T	C	C	A	G	88.9647	89.3562	89.0555	51.1333	54.0581	54.3537	43.5191	33.4828	29.6814	29.2664	28.8661	30.8738	53.8848	57.709	61.8236	49.8625	48.8012	49.0802	78.6139	81.2734	81.5537
2	G	T	T	G	G	G	G	C	G	T	C	T	G	A	G	T	C	C	A	G				3.27118	2.36614	2.04082	31.8583	39.3036	39.815	37.584	37.6949	34.9265	13.4802	12.1218	9.25796	26.9075	28.2137	27.7249	4.4245	2.82059	3.31746
1	G	T	T	G	G	G	G	C	A	T	C	T	G	A	G	T	C	C	A	G				26.6758	24.6597	25.3353	2.99172	3.82485	4.30284	6.86241	8.76381	8.84026	7.7337	7.54859	6.65732	2.46127	2.35336	2.58416	2.33292	2.09487	1.79853
3	G	G	T	G	G	G	G	C	G	T	C	T	G	A	G	T	C	C	A	G							2.5534	3.16539	3.30935	3.11693	3.01332	2.85985	1.19808			2.15723	2.51261	2.34639
3	G	T	T	G	G	G	G	C	G	G	C	T	G	A	G	T	C	C	A	G							2.49078	3.06867	3.41213	3.18581	2.99708	2.52015	1.03307			2.3744	2.24719	2.44025
3	G	T	G	G	G	G	G	C	G	T	C	T	G	A	G	T	C	C	A	G							1.83678	2.27732	2.52141	2.21285	2.08739	2.13304				1.70117	1.911	1.76449
1	G	G	T	G	G	A	G	C	A	T	C	T	G	A	G	T	C	C	A	G	3.1135	2.75182	2.77839	1.8968	1.93829	1.80758	1.32192		1.04145	1.15378		1.05072	1.91549	1.71101	2.07895	1.6505	1.5748	1.47666	2.3948	2.67096	2.57689
3	G	T	T	G	G	G	G	C	G	T	C	T	G	A	G	G	C	C	A	G								1.26616	1.35663	1.30015	1.30767	1.20872						1.07621
1	G	T	T	G	G	A	G	C	G	T	C	T	G	A	G	T	C	C	A	G													6.75084	6.63018	5.97991				2.05446	1.56367	1.19398
2	G	G	T	G	G	G	G	C	A	T	C	T	G	A	G	T	C	C	A	G				1.82447	1.60768	1.79786
2	G	T	G	G	G	G	G	C	A	T	C	T	G	A	G	T	C	C	A	G				1.46279	1.51044	1.37026
2	G	T	T	G	G	G	G	C	A	T	C	T	G	A	G	G	C	C	A	G				1.10915	1.03073
1	G	T	T	G	G	A	G	C	A	T	C	T	G	A	G	G	C	C	A	G		1.02688
	Site: CCR5																				ABE variants (replicates indicated #1-3)
	Nucleotide position in protospacer (5' to 3')																				untransfected			ABE7			ABE8e			HEF-ABE8e			SuperFi-ABE8e			dABE8e			dSuperFi-ABE8e
# of bases modified	1	2	3	4	5	6	7	8	9	10	11	12	13	14	15	16	17	18	19	20	#1	#2	#3	#1	#2	#3	#1	#2	#3	#1	#2	#3	#1	#2	#3	#1	#2	#3	#1	#2	#3
0	G	G	T	A	C	C	T	A	T	C	G	A	T	T	G	T	C	A	G	G	94.9205	94.6379	95.2233	46.5392	52.3705	57.4158	33.6561	35.5593	37.4155	30.6346	38.105	38.6887	35.7414	43.4403	50.0203	59.4698	53.2978	61.2308	79.2796	81.2862	86.5966
2	G	G	T	G	C	C	T	G	T	C	G	A	T	T	G	T	C	A	G	G				42.8198	36.4647	31.432	42.3836	39.8559	39.812	43.1176	41.5977	41.9355	42.0695	36.8621	30.4868	26.4115	30.7176	26.4	12.2108	10.7186	6.17614
1	G	G	T	G	C	G	T	G	T	C	G	A	T	T	G	T	C	A	G	G							6.34389	6.5339	6.27996	3.62613	3.57434	3.09314				2.45598	3.38772	2.55385
3	G	G	T	G	C	T	T	G	T	C	G	A	T	T	G	T	C	A	G	G							3.78647	4.44068	3.42878	2.58414	1.90671	1.78746				1.49438	1.77683	1.28205
3	G	G	T	G	C	A	T	G	T	C	G	A	T	T	G	T	C	A	G	G							3.01676	2.38136	2.26742	3.25102	1.72012	1.59196				1.87122	2.43363	1.04615
3	G	G	T	G	C	C	T	A	T	C	G	A	T	T	G	T	C	A	G	G										1.01073	1.37609	1.35456	8.95347	8.50807	9.84787				2.08661	1.8953	1.53004
1	G	G	T	A	C	C	T	G	T	C	G	A	T	T	G	T	C	A	G	G				3.64463	4.11303	3.84745				2.73002	2.19242	2.10864	1.51186	1.67007	1.10548
3	G	G	T	G	C	C	T	G	T	C	G	G	T	T	G	T	C	A	G	G													1.36701
	Site: DNMT site 4																				ABE variants (replicates indicated #1-3)
	Nucleotide position in protospacer (5' to 3')																				untransfected			ABE7			ABE8e			HEF-ABE8e			SuperFi-ABE8e			dABE8e			dSuperFi-ABE8e
# of bases modified	1	2	3	4	5	6	7	8	9	10	11	12	13	14	15	16	17	18	19	20	#1	#2	#3	#1	#2	#3	#1	#2	#3	#1	#2	#3	#1	#2	#3	#1	#2	#3	#1	#2	#3
0	G	G	A	G	T	G	A	G	G	G	A	A	A	C	G	G	C	C	C	C	62.3381	61.5233	61.5543	54.0825	49.2031	47.0205	18.5273	17.5743	18.2699	36.8184	32.9868	26.8994	35.6904	33.7708	21.9702	42.7851	40.5823	40.2222	62.5139	60.8465	60.3751
2	G	G	G	G	T	G	G	G	G	G	A	A	A	C	G	G	C	C	C	C						1.00631	30.3185	31.1894	28.2448	11.9782	14.7557	21.321	13.335	16.7767	26.0536	15.424	17.3364	19.4694			1.00486
3	G	G	G	G	T	G	G	G	G	G	G	A	A	C	G	G	C	C	C	C							13.4841	13.4429	13.4897			1.37748			1.0732	1.34056	1.41265	1.71375
1	G	G	A	G	T	G	G	G	G	G	A	A	A	C	G	G	C	C	C	C				9.26279	13.0998	15.3512	3.72913	3.91236	4.19565	19.0297	20.2606	18.9682	10.4559	10.7582	11.6046	7.87016	7.45566	7.70013			1.49891
3	G	G	G	G	G	G	G	G	G	G	A	A	A	C	G	G	C	C	C	C							3.12537	3.84194	3.65547	1.49492	1.7234	2.73785	1.55778	1.78049	3.02766	2.10875	2.15822	2.2224
4	G	G	G	G	G	G	G	G	G	G	G	A	A	C	G	G	C	C	C	C							2.30851	2.12833	2.05713
1	G	G	A	G	G	G	A	G	G	G	A	A	A	C	G	G	C	C	C	C	3.24272	3.01629	3.67548	2.71404	2.7478	2.44672	1.07731			1.94622	1.60946	1.46304	2.17764	1.57987	1.13428	2.0485	1.96202	1.8233	3.09875	3.03631	3.34115
1	G	G	A	G	T	G	A	G	G	G	A	C	A	C	G	G	C	C	C	C	2.08193	2.08412	2.07192	1.85256	2.01727	1.618				1.21286		1.07803	1.37835	1.20371		1.58156	1.45974	1.2677	1.93375	1.88265	1.97622
1	G	G	A	G	T	G	C	G	G	G	A	A	A	C	G	G	C	C	C	C	1.76739	2.09928	1.8814	1.86781	1.85954	1.64759				1.29748	1.14656		1.12552	1.09504		1.23513	1.65594	1.2364	1.89412	1.93927	1.90923
1	G	G	T	G	T	G	A	G	G	G	A	A	A	C	G	G	C	C	C	C	2.47135	2.47821	2.41327	1.59335	1.6354	1.50947				1.18466	1.21065		1.1663	1.06997		1.22759	1.44404	1.40074	1.99715	2.11621	2.1102
1	G	G	G	G	T	G	A	G	G	G	A	A	A	C	G	G	C	C	C	C													5.40739	5.87645	7.09362
2	G	G	A	G	T	G	G	G	G	G	G	A	A	C	G	G	C	C	C	C															1.30006
1	G	G	C	G	T	G	A	G	G	G	A	A	A	C	G	G	C	C	C	C	1.20572	1.2429	1.24633		1.0875														1.15708	1.27398	1.13884
1	G	G	A	G	T	G	T	G	G	G	A	A	A	C	G	G	C	C	C	C	1.14581	1.25047
2	G	G	A	G	G	G	G	G	G	G	A	A	A	C	G	G	C	C	C	C						1.09511				1.08123	1.23914	1.42882
1	G	G	A	G	T	G	A	G	G	T	A	A	A	C	G	G	C	C	C	C	1.03348
	Site: EMX1																				ABE variants (replicates indicated #1-3)
	Nucleotide position in protospacer (5' to 3')																				untransfected			ABE7			ABE8e			HEF-ABE8e			SuperFi-ABE8e			dABE8e			dSuperFi-ABE8e
# of bases modified	1	2	3	4	5	6	7	8	9	10	11	12	13	14	15	16	17	18	19	20	#1	#2	#3	#1	#2	#3	#1	#2	#3	#1	#2	#3	#1	#2	#3	#1	#2	#3	#1	#2	#3
0	G	A	G	T	C	C	G	A	G	C	A	G	A	A	G	A	A	G	A	A	83.8127	84.0157	84.1477	81.9874	83.4657	81.4657	50.4505	51.9043	51.5698	76.8566	76.7398	77.7886	71.7905	70.0165	71.2289	76.8607	76.2442	75.5354	83.2527	82.6195	83.4113
2	G	A	G	T	C	C	G	A	G	C	G	G	A	A	G	A	A	G	A	A							11.5045	10.3297	11.7671	1.07234			2.56902	2.99044	2.92933	1.13763		1.16086
3	G	A	G	T	C	C	G	G	G	C	G	G	A	A	G	A	A	G	A	A							6.71703	6.09188	6.20566				1.67483	1.45209	1.14885	1.09302	1.23038	1.26181
1	G	A	G	T	C	C	G	G	G	C	A	G	A	A	G	A	A	G	A	A							1.91135	1.58919	1.27212	3.36908	3.62243	3.00154	5.14513	5.8443	5.59507	3.54673	4.01451	3.55469
3	G	A	G	G	C	C	G	A	G	C	A	G	A	A	G	A	A	G	A	A	1.8418	1.95955	1.94075	2.17648	1.82927	2.09386	1.33794	1.21472	1.10903	2.03265	1.67886	1.95449	1.63225	1.64618	1.80534	1.74734	1.61685	1.75932	2.19215	1.94037	1.9627
4	G	A	G	T	T	C	G	A	G	C	G	G	A	A	G	A	A	G	A	A							1.1104		1.08456
1	G	A	G	T	G	C	G	A	G	C	G	G	A	A	G	A	A	G	A	A									1.13349
1	G	A	G	T	C	C	G	A	G	C	A	G	A	A	G	A	A	G	A	C	1.07866		1.0219	1.02423		1.09747					1.06583	1.05403					1.01743	1.05271	1.01035
1	G	A	G	T	C	C	G	A	G	C	A	G	A	A	G	A	A	G	C	A	1.04197					1.02527				1.08835		1.01913
	Site: HBB																				ABE variants (replicates indicated #1-3)
	Nucleotide position in protospacer (5' to 3')																				untransfected			ABE7			ABE8e			HEF-ABE8e			SuperFi-ABE8e			dABE8e			dSuperFi-ABE8e
# of bases modified	1	2	3	4	5	6	7	8	9	10	11	12	13	14	15	16	17	18	19	20	#1	#2	#3	#1	#2	#3	#1	#2	#3	#1	#2	#3	#1	#2	#3	#1	#2	#3	#1	#2	#3
0	C	C	T	T	G	A	T	A	C	C	A	A	C	C	T	G	C	C	C	A	94.8029	94.7541	94.5384	54.1915	52.6563	53.8787	16.1392	16.5161	18.4002	36.7616		32.7256	38.03	39.0554	45.5347	30.4335	30.6403	35.8717	71.2036	74.2318	76.015
2	C	C	T	T	G	G	T	G	C	C	A	A	C	C	T	G	C	C	C	A				21.364	23.3813	22.4757	50.0282	53.1307	53.2674	48.6794		51.8968	27.3202	27.4175	23.7462	43.4738	45.3166	42.18	13.4596	11.4123	10.1302
3	C	C	T	T	G	G	T	G	C	C	G	A	C	C	T	G	C	C	C	A							18.6057	16.8194	15.0547	2.75332		3.34479	1.85852	1.50772	1.18879	14.8069	13.5336	12.1605	2.89701	2.48467	2.53254
3	C	G	T	T	G	G	T	G	C	C	A	A	C	C	T	G	C	C	C	A							1.84705	1.52271	1.56209							1.35988	1.26753
4	C	C	T	T	G	G	T	G	C	C	G	G	C	C	T	G	C	C	C	A							1.31208	1.0678
3	C	A	T	T	G	G	T	G	C	C	A	A	C	C	T	G	C	C	C	A							1.0812	1.13098
1	C	C	T	T	G	A	T	G	C	C	A	A	C	C	T	G	C	C	C	A				12.7462	13.1802	12.7913				5.31455		4.76825	23.8936	23.9903	21.6939				6.39919	5.6434	5.60639
3	C	C	T	T	G	G	T	G	C	C	A	G	C	C	T	G	C	C	C	A												1.19206
1	C	C	T	T	G	G	T	A	C	C	A	A	C	C	T	G	C	C	C	A				5.86269	5.27578	4.59149
	Site: HEK site 1																				ABE variants (replicates indicated #1-3)
	Nucleotide position in protospacer (5' to 3')																				untransfected			ABE7			ABE8e			HEF-ABE8e			SuperFi-ABE8e			dABE8e			dSuperFi-ABE8e
# of bases modified	1	2	3	4	5	6	7	8	9	10	11	12	13	14	15	16	17	18	19	20	#1	#2	#3	#1	#2	#3	#1	#2	#3	#1	#2	#3	#1	#2	#3	#1	#2	#3	#1	#2	#3
0	G	G	G	A	A	A	G	A	C	C	C	A	G	C	A	T	C	C	G	T	79.8922	81.221	80.0551	68.0898	66.6044	65.1526		21.1253	25.9179	46.8787	44.7315	42.6742	28.3352	25.0323	21.475	49.6362	50.9362	49.2421	65.1981	64.0889	60.388
2	G	G	G	A	A	G	G	C	C	C	C	A	G	C	A	T	C	C	G	T
3	G	G	G	G	G	G	G	A	C	C	C	A	G	C	A	T	C	C	G	T								4.32469	4.3173							1.70883		1.29708
4	G	G	G	G	G	G	G	G	C	C	C	A	G	C	A	T	C	C	G	T								36.7938	30.2282	9.7289	10.4122	12.0344	5.73064	5.69722	6.17254	17.6023	17.4655	18.8936	1.32988	1.46492	1.97739
3	G	G	G	G	A	G	G	G	C	C	C	A	G	C	A	T	C	C	G	T								5.1285	5.10355				1.53335	1.76727	1.8039	1.56198	1.071	1.57837
3	G	G	G	G	G	A	G	G	C	C	C	A	G	C	A	T	C	C	G	T								2.59255	2.76588
5	G	G	G	G	G	G	G	G	C	C	C	A	G	C	A	T	C	C	G	G								1.66421	1.51632
3	G	G	G	A	G	G	G	G	C	C	C	A	G	C	A	T	C	C	G	T								1.39251	1.2285	5.86338	6.10878	6.06292	7.41238	8.35216	8.99497			1.04704	1.80727	1.7509	2.20781
5	G	G	G	G	G	G	G	G	C	C	C	G	G	C	A	T	C	C	G	T								1.1774		1.57904	1.86216	2.32251
5	G	G	G	G	G	G	G	G	C	C	C	A	G	C	A	T	C	G	G	T								1.04155
1	G	G	G	A	A	A	G	A	C	C	C	A	G	C	A	T	C	C	G	G	3.43935	3.36257	3.32966	2.86359	2.71924	2.55028			1.20042	1.89598	1.82809	1.84479	1.22951			2.23617	2.20941	2.23472	2.69386	2.91817	2.55077
2	G	G	G	G	A	G	G	A	C	C	C	A	G	C	A	T	C	C	G	T																1.2082
2	G	G	G	A	A	G	G	G	C	C	C	A	G	C	A	T	C	C	G	T				1.07023	1.32563	1.19901				3.19203	3.42341	2.84596	10.6628	11.6607	12.7132	1.02129		1.11736	3.00075	2.67888	3.93334
1	G	G	G	A	A	G	G	A	C	C	C	A	G	C	A	T	C	C	G	T				3.71399	4.27714	4.44712				3.27693	3.53128	3.1458	3.78745	4.38186	4.41772		1.25075		1.24122	1.28983	1.47902
1	G	G	G	A	A	A	G	A	C	C	C	A	G	C	A	T	C	G	G	T	1.6442	1.27042	1.57111	1.24957	1.40494	1.21804				1.01307							1.11594		1.38444	1.31318	1.08247
1	G	G	G	A	A	A	G	G	C	C	C	A	G	C	A	T	C	C	G	T				1.13387	1.13302	1.26879				2.28083	2.6513	2.23611	9.10825	9.09458	9.30175				3.13715	3.35006	4.23343
2	G	G	G	A	G	A	G	G	C	C	C	A	G	C	A	T	C	C	G	T													2.87592	3.10684	3.42373
1	G	G	G	A	G	A	G	A	C	C	C	A	G	C	A	T	C	C	G	T						1.32589							1.22951	1.11362	1.0308
2	G	G	G	A	G	G	G	A	C	C	C	A	G	C	A	T	C	C	G	T				1.19172	1.58622	1.70653				2.35441	2.85001	2.5512	1.21538	1.37185	1.07989
2	G	G	G	G	A	A	G	G	C	C	C	A	G	C	A	T	C	C	G	T														1.02485	1.04307
