# Supplementary material for: SuperFi-Cas9 exhibits remarkable fidelity but severely reduced activity yet works effectively with ABE8e
Source: Nat Commun. 2022 Nov 11;13:6858. doi: 10.1038/s41467-022-34527-8 (PMC9652449; doi:10.1038/s41467-022-34527-8)
Supplement: Supplementary file 12 — Source Data [file 41467_2022_34527_MOESM12_ESM.zip]

Archive with 5 entries (5 files):
- Figure 1a.xlsx
- Figure 1c.xlsx
- Figure 1e,f.xlsx
- Figure 2a,b.xlsx
- Supp. Figure 1e.xlsx
