# Supplementary material for: SuperFi-Cas9 exhibits remarkable fidelity but severely reduced activity yet works effectively with ABE8e
Source: Nat Commun. 2022 Nov 11;13:6858. doi: 10.1038/s41467-022-34527-8 (PMC9652449; doi:10.1038/s41467-022-34527-8)
Supplement: Supplementary file 12 — Source Data [file 41467_2022_34527_MOESM12_ESM.zip › Figure 1a.xlsx]

## Sheet: Fig1a-EGFP disr.-ON
Same data as in Supplementary Figure 1b
Raw data:
Cas9 variant	dSpCas9			WT SpCas9			SuperFi			SpCas9-HF1			HypaSpCas9			dSpCas9			WT SpCas9			SuperFi			SpCas9-HF1			HypaSpCas9			dSpCas9			WT SpCas9			SuperFi			SpCas9-HF1			HypaSpCas9			dSpCas9			WT SpCas9
sgRNA plasmid #	1582			1582			1582			1582			1582			1584			1584			1584			1584			1584			1585			1585			1585			1585			1585			1586			1586
GFP neg cells %	7.11	7.08	6.58	56.84	57.94	62.21	47.77	47.26	51.98	47.67	47.38	53.24	55.73	59.63	63.71	9.32	7.14	7.88	54.11	50.91	55.25	43.63	50.68	55.83	51.93	51.14	56.01	48.74	55.6	59.08	6.88	6.43	7.89	68.83	66.37	71.02	57.5	61.57	66.45	62.42	66.25	59.85	62.53	67.45	71.59	6.57	6.36	6.48	57.64
mCherry%	74.69	74.82	78.45	79.54	81.58	85.21	78.01	80.55	84.31	78.55	78.66	82.54	83.42	83.59	86.16	75.13	74.07	81.2	80.1	81.27	84.31	75.5	83.94	85.77	83.54	81.7	83.94	78.97	84.32	86.65	72.59	77.7	82.47	81.54	81.41	81.1	77.69	85.17	86.23	83.24	85.35	84.82	82.47	85.4	87.51	78.67	70.93	76.53	80
Event count	16 070.00	17 267.00	10 117.00	10 120.00	10 119.00	10 151.00	10 141.00	10 098.00	10 074.00	10 128.00	10 177.00	10 158.00	10 153.00	10 136.00	10 118.00	10 138.00	10 140.00	10 115.00	10 134.00	10 149.00	10 178.00	10 167.00	10 135.00	10 097.00	10 117.00	10 133.00	10 120.00	10 117.00	10 122.00	10 125.00	10 138.00	10 136.00	10 100.00	10 115.00	10 121.00	10 133.00	10 149.00	10 150.00	10 131.00	10 134.00	10 124.00	10 212.00	10 155.00	10 136.00	10 105.00	10 000.00	10 000.00	10 000.00	10 000.00
[truncated: 311 more columns]
