# Supplementary material for: SuperFi-Cas9 exhibits remarkable fidelity but severely reduced activity yet works effectively with ABE8e
Source: Nat Commun. 2022 Nov 11;13:6858. doi: 10.1038/s41467-022-34527-8 (PMC9652449; doi:10.1038/s41467-022-34527-8)
Supplement: Supplementary file 12 — Source Data [file 41467_2022_34527_MOESM12_ESM.zip › Figure 1c.xlsx]

## Sheet: Figure 1c
Same data as in Supplementary Figure 2a
Raw data
Cas9 variant	dSpCas9			WT SpCas9			SuperFi			SpCas9-HF1			HypaSpCas9			WT SpCas9			SuperFi			SpCas9-HF1			HypaSpCas9			WT SpCas9			SuperFi			SpCas9-HF1			HypaSpCas9			WT SpCas9			SuperFi			SpCas9-HF1			HypaSpCas9
sgRNA plasmid #	8323			8323			8323			8323			8323			8323-G19C			8323-G19C			8323-G19C			8323-G19C			8323-G19T			8323-G19T			8323-G19T			8323-G19T			8323-G19A			8323-G19A			8323-G19A			8323-G19A
GFP neg cells %	1.28	1.1	2.03	69.3	73.31	70.44	64.64	73.94	73.58	80.91	81.45	76.11	72.94	79.66	75.94	76.6	80.02	72.21	1.6	1.68	2.95	4.62	5.25	4.74	68.78	69.83	70.39	75.28	78	72.15	2.34	1.76	1.53	20.97	21.44	17.05	69.25	75.72	73.24	58.97	67.66	69.08	1.82	2.8	2.96	51.82	64.66	69.93	71.21
mCherry%	95.52	96.13	94.51	90.93	94.31	86.82	94.83	98.55	98.25	98.02	96.51	90.52	94.59	98.3	98.23	98.2	96.45	88.74	95.7	96.88	92.04	97.55	95.5	92.65	94.57	96.01	96.59	95.26	97.02	92.08	97.06	97.5	96.7	96.75	96.71	94.5	95.64	97.54	95.55	84.31	92.84	93.49	92.15	96.34	85.4	85.38	94.36	95.63	96.31
Event count	19156	19381	19067	9568	9657	9728	9657	9562	9526	9339	9502	9600	9548	9384	9251	9435	9523	9588	9711	9511	8979	9211	9308	9535	9592	9440	9279	9368	9368	9502	9598	9555	9483	9407	9477	9569	9476	9281	9221	9406	9401	9326	9408	9335	9098	8990	9156	9422	9392
Raw data
Cas9 variant	dSpCas9			WT SpCas9			SuperFi			SpCas9-HF1			HypaSpCas9			WT SpCas9			SuperFi			SpCas9-HF1			HypaSpCas9			WT SpCas9			SuperFi			SpCas9-HF1			HypaSpCas9			WT SpCas9			SuperFi			SpCas9-HF1			HypaSpCas9
sgRNA plasmid #	8323			8323			8323			8323			8323			8323-C17T			8323-C17T			8323-C17T			8323-C17T			8323-C17A			8323-C17A			8323-C17A			8323-C17A			8323-C17G			8323-C17G			8323-C17G			8323-C17G
GFP neg cells %	6.98	7.06	9.17	72.01	73.53	70.17	56.13	64.78	68.58	86.58	87.55	83.17	75.21	81.06	83.52	82.78	79.83	76.69	7.3	6.71	6.4	63.25	62.84	61.36	63.41	68.92	69.86	78.9	77.78	72.37	14.19	24.85	25.24	47.55	49.35	24.69	34.73	47.14	54.47	79.03	79.37	73.94	6.85	6.67	6.99	41.2	42.48	39.73	45.67
mCherry%	94.75	96.7	96.48	93.5	94	93.63	95.18	97.74	98.42	97.86	98.39	96.64	94.63	97.06	97.85	98.23	97.35	95.36	96.63	97.44	99	98.49	98.1	98.05	95.78	97.32	98.27	96.47	95.96	93.16	93.37	95.43	96.63	91.69	91.78	91.36	90.13	93.14	92.99	97.96	97.94	96.1	96.66	97.55	98.31	97.61	98.22	96.84	91.85
Event count	20000	10000	10000	10000	10000	10000	10000	10000	10000	10000	10000	10000	10000	10000	10000	10000	10000	10000	10000	10000	10000	10000	10000	10000	10000	10000	10000	10000	10000	10000	10000	10000	10000	10000	10000	10000	10000	10000	10000	10000	10000	10000	10000	10000	10000	10000	10000	10000	10000
[truncated: 473 more columns]
