# Supplementary material for: SuperFi-Cas9 exhibits remarkable fidelity but severely reduced activity yet works effectively with ABE8e
Source: Nat Commun. 2022 Nov 11;13:6858. doi: 10.1038/s41467-022-34527-8 (PMC9652449; doi:10.1038/s41467-022-34527-8)
Supplement: Supplementary file 12 — Source Data [file 41467_2022_34527_MOESM12_ESM.zip › Figure 2a,b.xlsx]

## Sheet: Figure 2a-b
Same data as in Supplementary Figure 5a, b (truncated data are not shown in Fig. 2a, b)
Raw data
	dSpCas9			WT SpCas9			SuperFi			evoSpCas9			dSpCas9			WT SpCas9			SuperFi			evoSpCas9			dSpCas9			WT SpCas9			SuperFi			evoSpCas9			dSpCas9			WT SpCas9			SuperFi			evoSpCas9			dSpCas9
	1582			1582			1582			1582			1622			1622			1622			1622			8123			8123			8123			8123			8124			8124			8124			8124			1584
GFP neg cells %	4.5	6.7	7.52	60.96	56.68	55.41	37.28	44.55	47.56	36.2	45.62	50.56	6.74	6.43	3.8	44.79	56.25	55.85	24.34	23.88	19.46	3.4	3.69	1.91	2.51	3.11	4.57	49.92	48.28	51.83	2.37	3.8	3.45	1.51	2.27	2.43	7.65	6.99	4.18	57.32	65.33	64.62	3.03	2.32	1.52	3.9	4.51	2.41	6.51
mCherry%	85.91	88.42	89.06	90.83	90.01	86.27	90.92	94.9	95.84	88.96	92.92	94.2	85.77	85.82	82.66	84.12	89.14	89.65	95.07	94.51	92.98	92.08	91.58	88.99	80.35	83.02	82.84	80.04	81.46	81.71	92.56	93.19	94.28	92.07	94.82	95.01	94.2	94.39	92.17	87.66	91.49	92.25	97.17	96.8	95.78	95.41	95	92.99	85.52
Event count	13 740.00	13 590.00	13 293.00	12 983.00	12 897.00	12 450.00	12 861.00	12 858.00	13 165.00	13 273.00	13 500.00	13 450.00	13 510.00	13 807.00	14 616.00	12 469.00	12 959.00	12 921.00	14 225.00	14 161.00	14 464.00	14 617.00	14 741.00	14 639.00	15 080.00	15 155.00	15 104.00	13 931.00	13 986.00	13 495.00	10 000.00	10 000.00	10 000.00	10 000.00	10 000.00	10 000.00	10 000.00	10 000.00	10 000.00	10 000.00	10 000.00	10 000.00	10 000.00	10 000.00	10 000.00	10 000.00	10 000.00	10 000.00	10 000.00
[truncated: 201 more columns]
