# Supplementary material for: SuperFi-Cas9 exhibits remarkable fidelity but severely reduced activity yet works effectively with ABE8e
Source: Nat Commun. 2022 Nov 11;13:6858. doi: 10.1038/s41467-022-34527-8 (PMC9652449; doi:10.1038/s41467-022-34527-8)
Supplement: Supplementary file 12 — Source Data [file 41467_2022_34527_MOESM12_ESM.zip › Supp. Figure 1e.xlsx]

## Sheet: Supp. Figure 1e
Raw data:
Cas9 variant (and amount of SpCas9 coding plasmid/well)	dSpCas9-137.0 ng			WT SpCas9-137.0 ng			SuperFi-137.0 ng			SpCas9-HF1-137.0 ng			HypaSpCas9-137.0 ng			evoSpCas9-137.0 ng			B-HypaR-SpCas9-137.0 ng			WT SpCas9-45.50 ng			SuperFi-45.50 ng			SpCas9-HF1-45.50 ng			HypaSpCas9-45.50 ng			evoSpCas9-45.50 ng			B-HypaR-SpCas9-45.50 ng			WT SpCas9-15.2 ng			SuperFi-15.2 ng			SpCas9-HF1-15.2 ng			HypaSpCas9-15.2 ng
sgRNA plasmid #	8641			8641			8641			8641			8641			8641			8641			8641			8641			8641			8641			8641			8641			8641			8641			8641			8641
GFP neg cells %	5.17	3.6	6.17	58.06	64.57	63.78	55.69	56.45	59.48	66.56	70.1	71.12	62.95	63.7	62.55	60.9	57.18	64.54	46.94	51.19	53.17	53.94	60.76	57.44	46.41	47.07	44.73	56.84	62.09	63.66	61.35	62.23	59.78	50.11	58.42	59.56	42.43	44	43.98	42.91	50.99	51	33.86	34.05	33.99	47	49.96	50.05	48.7
mCherry%	81.05	80.3	79.81	78.83	80.97	79.04	85.51	86.09	85.74	79.79	88.06	89.2	88.61	90.23	85.01	79.74	82.39	88.78	88.83	89.27	81.89	76.2	84.79	88.19	91.24	88.34	81.71	76.94	87.45	89.78	90.87	88.37	83.29	74.66	87.37	90.88	90.03	88.55	82.38	74.53	85.12	87.79	88.15	84.72	84.24	79.55	82.26	80.76	83.39
Event count	10000	10000	9938	10000	10000	10000	10000	10000	10000	10000	10000	10000	10000	10000	10000	10000	10000	10000	10000	10000	10000	10000	10000	10000	10000	10000	10000	10000	10000	10000	10000	10000	10000	10000	10000	10000	10000	10000	10000	10000	10000	10000	10000	10000	10000	10000	10000	10000	10000
[truncated: 44 more columns]
